# Supplementary material for: Causal associations between human gut microbiota and osteomyelitis: a Mendelian randomization study
Source: Front Cell Infect Microbiol. 2024 Apr 9;14:1338989. doi: 10.3389/fcimb.2024.1338989 (PMC11035795; doi:10.3389/fcimb.2024.1338989)
Supplement: Supplementary file 1 [file DataSheet_1.xlsx]

## Sheet: Sheet1
SNP	sd	R2	F
rs57872228	1.75401	0.0016581	23.7569
rs1595463	1.29831	0.00134744	19.2998
rs1962325	1.37296	0.00162704	23.3111
rs76717940	3.89855	0.00160563	23.0039
rs74663707	2.6801	0.00133316	19.095
rs13068444	1.63153	0.00135544	19.4145
rs11730038	1.53955	0.00167592	24.0126
rs4459992	1.39178	0.00148037	21.2066
rs111552159	3.4318	0.00139012	19.9119
rs7666190	2.96548	0.00122962	17.6101
rs77558518	2.6658	0.00161635	23.1578
rs74352383	2.59648	0.00161729	23.1712
rs78938557	2.78516	0.0015018	21.514
rs2952251	1.48198	0.00163054	23.3614
rs28564647	1.64555	0.00138613	19.8548
rs12797734	1.51654	0.00142156	20.363
rs11110282	2.60002	0.00151257	21.6686
rs9581006	5.59402	0.00161982	23.2075
rs694949	2.15344	0.00141812	20.3136
rs35344081	1.51981	0.00165915	23.7719
rs4028634	1.31379	0.00156804	22.4644
rs34989881	2.94282	0.00142233	20.374
rs7546249	1.41599	0.00160171	22.9477
rs2363574	6.07673	0.00134196	19.2211
rs72706335	5.90214	0.00141819	20.3146
rs2032750	1.27749	0.00158145	22.6569
rs4146051	2.93829	0.00133387	19.1051
rs4916508	1.25961	0.00137126	19.6415
rs7631304	1.59027	0.0016465	23.5904
rs79585701	1.78967	0.00130473	18.6872
rs62531359	1.79281	0.00133616	19.138
rs13291169	1.77934	0.0015003	21.4926
rs62575403	3.72133	0.00141464	20.2637
rs11146701	1.26078	0.00140923	20.1861
rs55773148	2.83182	0.00183816	26.3414
rs111845179	2.55773	0.00160825	23.0415
rs929878	1.45359	0.0014222	20.3722
rs73975615	5.29423	0.00152689	21.874
rs17343978	1.43862	0.00147061	21.0666
rs270727	1.80362	0.00147932	21.1915
rs71428626	3.46749	0.0014734	21.1066
rs78453362	3.91204	0.00145809	20.887
rs782080	1.65028	0.00156582	22.4327
rs326049	2.00483	0.00143404	20.5419
rs2642760	1.73905	0.00168005	24.0718
rs62390301	2.09185	0.00173882	24.9153
rs9657374	1.77225	0.00147335	21.1059
rs7083431	1.7276	0.00165588	23.7251
rs72814525	1.79132	0.00137296	19.6658
rs11228830	3.56923	0.00143437	20.5467
rs12304031	2.35443	0.00134124	19.2109
rs2114713	1.66252	0.00142146	20.3615
rs1862649	2.96838	0.00145045	20.7773
rs12458763	3.22447	0.00143056	20.492
rs62130338	1.89368	0.00149466	21.4116
rs113054641	3.28412	0.00194268	27.8422
rs7521171	1.54628	0.00148582	21.2848
rs13394391	1.8051	0.00154189	22.0892
rs13247359	1.35194	0.00143302	20.5273
rs62481985	1.37611	0.00178812	25.6231
rs10810043	1.38653	0.00138067	19.7765
rs4575475	1.64804	0.00141129	20.2156
rs11080344	1.35221	0.00145943	20.9063
rs11077359	1.78016	0.00131307	18.8069
rs8100692	1.35726	0.00180684	25.8918
rs178271	3.51932	0.00170089	24.371
rs4649206	1.37281	0.0011617	16.6363
rs10910677	1.66275	0.00123101	17.63
rs2249707	1.42338	0.00124996	17.9019
rs12127606	2.73814	0.00107442	15.385
rs6663859	1.32259	0.00114881	16.4514
rs1929912	1.43054	0.00121981	17.4695
rs511419	2.59556	0.00103499	14.8198
rs863578	1.3563	0.00117838	16.8755
rs1326854	1.49083	0.00119895	17.1703
rs4908554	1.37173	0.00109385	15.6635
rs10926758	1.36636	0.00131798	18.8772
rs56791201	1.32402	0.00152986	21.9166
rs77041968	1.93371	0.00127902	18.3186
rs10928512	1.36244	0.00114183	16.3514
rs10932829	1.44699	0.0012457	17.8408
rs35776111	1.45603	0.00105201	15.0638
rs72886036	4.184	0.00113983	16.3227
rs1897399	1.6231	0.0012904	18.4817
rs728849	1.31847	0.00106342	15.2274
rs7561370	3.42427	0.00146922	21.0466
rs17706273	3.28572	0.00182198	26.1092
rs6920448	3.65337	0.00148924	21.3338
rs1232220	3.80687	0.00142639	20.4322
rs17809157	4.02344	0.0016553	23.7166
rs7019909	3.60768	0.00159433	22.8417
rs112102233	5.71216	0.00143266	20.5221
rs10898797	3.28542	0.00138579	19.8499
rs191093	4.22581	0.00141405	20.2552
rs7333521	5.41968	0.00145956	20.908
rs75091807	4.58132	0.00162763	23.3196
rs4904512	2.99385	0.00152907	21.9053
rs55799124	2.85389	0.00160311	22.9677
rs67476743	2.65625	0.00246988	35.4166
rs2363574	6.07673	0.00134196	19.2211
rs72706335	5.90214	0.00141819	20.3146
rs7546249	1.41599	0.00160171	22.9477
rs4146051	2.93829	0.00133387	19.1051
rs2032750	1.27749	0.00158145	22.6569
rs7631304	1.59027	0.0016465	23.5904
rs4916508	1.25961	0.00137126	19.6415
rs62531359	1.79281	0.00133616	19.138
rs79585701	1.78967	0.00130473	18.6872
rs62575403	3.72133	0.00141464	20.2637
rs13291169	1.77934	0.0015003	21.4926
rs11146701	1.26078	0.00140923	20.1861
rs55773148	2.83182	0.00183816	26.3414
rs111845179	2.55773	0.00160825	23.0415
rs929878	1.45359	0.0014222	20.3722
rs73975615	5.29423	0.00152689	21.874
rs17343978	1.43862	0.00147061	21.0666
