# Supplementary material for: Causal associations between human gut microbiota and osteomyelitis: a Mendelian randomization study
Source: Front Cell Infect Microbiol. 2024 Apr 9;14:1338989. doi: 10.3389/fcimb.2024.1338989 (PMC11035795; doi:10.3389/fcimb.2024.1338989)
Supplement: Supplementary file 2 [file DataSheet_2.xlsx]

## Sheet: Sheet1
id.exposure	id.outcome	outcome	exposure	method	nsnp	b	se	pval	lo_ci	up_ci	or	or_lci95	or_uci95
ebi-a-GCST90016908	ieu-b-4975	Osteomyelitis || id:ieu-b-4975	class Actinobacteria id.419	Inverse variance weighted	15	-0.0533651	0.0994113	0.591398	-0.248211	0.141481	0.948034	0.780195	1.15198
ebi-a-GCST90016908	ieu-b-4975	Osteomyelitis || id:ieu-b-4975	class Actinobacteria id.419	MR Egger	15	-0.470087	0.280369	0.117473	-1.01961	0.0794355	0.624948	0.360736	1.08268
ebi-a-GCST90016908	ieu-b-4975	Osteomyelitis || id:ieu-b-4975	class Actinobacteria id.419	Weighted median	15	-0.101282	0.143712	0.480963	-0.382958	0.180394	0.903678	0.681841	1.19769
ebi-a-GCST90016908	ieu-b-4975	Osteomyelitis || id:ieu-b-4975	class Actinobacteria id.419	Weighted mode	15	-0.138748	0.200208	0.499634	-0.531155	0.253659	0.870448	0.587926	1.28873
ebi-a-GCST90016909	ieu-b-4975	Osteomyelitis || id:ieu-b-4975	class Alphaproteobacteria id.2379	Inverse variance weighted	7	-0.00977226	0.118616	0.93434	-0.24226	0.222715	0.990275	0.784852	1.24946
ebi-a-GCST90016909	ieu-b-4975	Osteomyelitis || id:ieu-b-4975	class Alphaproteobacteria id.2379	MR Egger	7	-0.729559	0.452442	0.167773	-1.61634	0.157227	0.482122	0.198623	1.17026
ebi-a-GCST90016909	ieu-b-4975	Osteomyelitis || id:ieu-b-4975	class Alphaproteobacteria id.2379	Weighted median	7	-0.117986	0.158564	0.456821	-0.428771	0.192799	0.888708	0.651309	1.21264
ebi-a-GCST90016909	ieu-b-4975	Osteomyelitis || id:ieu-b-4975	class Alphaproteobacteria id.2379	Weighted mode	7	-0.174249	0.26869	0.540665	-0.700882	0.352384	0.840088	0.496148	1.42246
ebi-a-GCST90016910	ieu-b-4975	Osteomyelitis || id:ieu-b-4975	class Bacilli id.1673	Inverse variance weighted	16	0.290592	0.100546	0.00385056	0.0935227	0.487662	1.33722	1.09804	1.6285
ebi-a-GCST90016910	ieu-b-4975	Osteomyelitis || id:ieu-b-4975	class Bacilli id.1673	MR Egger	16	-0.0771223	0.255426	0.767139	-0.577757	0.423512	0.925777	0.561156	1.52732
ebi-a-GCST90016910	ieu-b-4975	Osteomyelitis || id:ieu-b-4975	class Bacilli id.1673	Weighted median	16	0.204544	0.145376	0.159428	-0.0803935	0.489481	1.22696	0.922753	1.63147
ebi-a-GCST90016910	ieu-b-4975	Osteomyelitis || id:ieu-b-4975	class Bacilli id.1673	Weighted mode	16	0.060065	0.230286	0.797773	-0.391296	0.511426	1.06191	0.67618	1.66767
ebi-a-GCST90016911	ieu-b-4975	Osteomyelitis || id:ieu-b-4975	class Bacteroidia id.912	Inverse variance weighted	13	0.251458	0.10919	0.0212826	0.0374451	0.465471	1.2859	1.03815	1.59276
ebi-a-GCST90016911	ieu-b-4975	Osteomyelitis || id:ieu-b-4975	class Bacteroidia id.912	MR Egger	13	-0.218006	0.233777	0.371075	-0.676208	0.240197	0.804121	0.508542	1.2715
ebi-a-GCST90016911	ieu-b-4975	Osteomyelitis || id:ieu-b-4975	class Bacteroidia id.912	Weighted median	13	0.206881	0.152868	0.175949	-0.0927399	0.506502	1.22984	0.911431	1.65948
ebi-a-GCST90016911	ieu-b-4975	Osteomyelitis || id:ieu-b-4975	class Bacteroidia id.912	Weighted mode	13	0.241218	0.199002	0.248787	-0.148827	0.631262	1.2728	0.861718	1.87998
ebi-a-GCST90016912	ieu-b-4975	Osteomyelitis || id:ieu-b-4975	class Betaproteobacteria id.2867	Inverse variance weighted	12	0.0144169	0.119848	0.904251	-0.220486	0.249319	1.01452	0.802129	1.28315
ebi-a-GCST90016912	ieu-b-4975	Osteomyelitis || id:ieu-b-4975	class Betaproteobacteria id.2867	MR Egger	12	0.175516	0.420916	0.685499	-0.64948	1.00051	1.19186	0.522318	2.71967
ebi-a-GCST90016912	ieu-b-4975	Osteomyelitis || id:ieu-b-4975	class Betaproteobacteria id.2867	Weighted median	12	-0.0223604	0.153506	0.884186	-0.323233	0.278512	0.977888	0.723805	1.32116
ebi-a-GCST90016912	ieu-b-4975	Osteomyelitis || id:ieu-b-4975	class Betaproteobacteria id.2867	Weighted mode	12	-0.126041	0.260773	0.638334	-0.637156	0.385074	0.881579	0.528794	1.46972
ebi-a-GCST90016913	ieu-b-4975	Osteomyelitis || id:ieu-b-4975	class Clostridia id.1859	Inverse variance weighted	12	0.0270385	0.126575	0.830846	-0.221048	0.275125	1.02741	0.801678	1.31669
ebi-a-GCST90016913	ieu-b-4975	Osteomyelitis || id:ieu-b-4975	class Clostridia id.1859	MR Egger	12	0.127864	0.287883	0.66639	-0.436388	0.692116	1.1364	0.646367	1.99794
ebi-a-GCST90016913	ieu-b-4975	Osteomyelitis || id:ieu-b-4975	class Clostridia id.1859	Weighted median	12	0.162658	0.151892	0.284223	-0.13505	0.460365	1.17663	0.873672	1.58465
ebi-a-GCST90016913	ieu-b-4975	Osteomyelitis || id:ieu-b-4975	class Clostridia id.1859	Weighted mode	12	0.272652	0.183061	0.164484	-0.086148	0.631451	1.31344	0.917458	1.88034
ebi-a-GCST90016914	ieu-b-4975	Osteomyelitis || id:ieu-b-4975	class Coriobacteriia id.809	Inverse variance weighted	13	0.0246365	0.132601	0.852607	-0.235262	0.284535	1.02494	0.790364	1.32914
ebi-a-GCST90016914	ieu-b-4975	Osteomyelitis || id:ieu-b-4975	class Coriobacteriia id.809	MR Egger	13	-0.656064	0.507376	0.22249	-1.65052	0.338393	0.51889	0.19195	1.40269
ebi-a-GCST90016914	ieu-b-4975	Osteomyelitis || id:ieu-b-4975	class Coriobacteriia id.809	Weighted median	13	-0.0887114	0.17582	0.613868	-0.433318	0.255895	0.91511	0.648354	1.29162
ebi-a-GCST90016914	ieu-b-4975	Osteomyelitis || id:ieu-b-4975	class Coriobacteriia id.809	Weighted mode	13	-0.148902	0.297504	0.625773	-0.732011	0.434206	0.861653	0.480941	1.54374
ebi-a-GCST90016915	ieu-b-4975	Osteomyelitis || id:ieu-b-4975	class Deltaproteobacteria id.3087	Inverse variance weighted	13	-0.0813011	0.103065	0.43021	-0.283309	0.120707	0.921916	0.753287	1.12829
ebi-a-GCST90016915	ieu-b-4975	Osteomyelitis || id:ieu-b-4975	class Deltaproteobacteria id.3087	MR Egger	13	0.0747809	0.29363	0.803671	-0.500734	0.650295	1.07765	0.606086	1.91611
ebi-a-GCST90016915	ieu-b-4975	Osteomyelitis || id:ieu-b-4975	class Deltaproteobacteria id.3087	Weighted median	13	-0.0314483	0.148422	0.832197	-0.322355	0.259458	0.969041	0.724441	1.29623
ebi-a-GCST90016915	ieu-b-4975	Osteomyelitis || id:ieu-b-4975	class Deltaproteobacteria id.3087	Weighted mode	13	0.173525	0.215095	0.435516	-0.248061	0.595112	1.18949	0.780312	1.81323
ebi-a-GCST90016916	ieu-b-4975	Osteomyelitis || id:ieu-b-4975	class Erysipelotrichia id.2147	Inverse variance weighted	13	0.193429	0.11833	0.102122	-0.0384981	0.425355	1.2134	0.962233	1.53013
ebi-a-GCST90016916	ieu-b-4975	Osteomyelitis || id:ieu-b-4975	class Erysipelotrichia id.2147	MR Egger	13	-0.34656	0.503331	0.505379	-1.33309	0.639969	0.707116	0.263661	1.89642
ebi-a-GCST90016916	ieu-b-4975	Osteomyelitis || id:ieu-b-4975	class Erysipelotrichia id.2147	Weighted median	13	0.0854641	0.158961	0.590823	-0.226099	0.397027	1.08922	0.79764	1.4874
ebi-a-GCST90016916	ieu-b-4975	Osteomyelitis || id:ieu-b-4975	class Erysipelotrichia id.2147	Weighted mode	13	0.0519382	0.264712	0.847732	-0.466897	0.570773	1.05331	0.626945	1.76963
ebi-a-GCST90016917	ieu-b-4975	Osteomyelitis || id:ieu-b-4975	class Gammaproteobacteria id.3303	Inverse variance weighted	6	0.215055	0.178013	0.227015	-0.133851	0.56396	1.23993	0.874721	1.75762
ebi-a-GCST90016917	ieu-b-4975	Osteomyelitis || id:ieu-b-4975	class Gammaproteobacteria id.3303	MR Egger	6	0.318751	0.622416	0.635547	-0.901185	1.53869	1.37541	0.406088	4.65847
ebi-a-GCST90016917	ieu-b-4975	Osteomyelitis || id:ieu-b-4975	class Gammaproteobacteria id.3303	Weighted median	6	0.276954	0.201742	0.169809	-0.118459	0.672368	1.31911	0.888288	1.95887
ebi-a-GCST90016917	ieu-b-4975	Osteomyelitis || id:ieu-b-4975	class Gammaproteobacteria id.3303	Weighted mode	6	0.340479	0.305889	0.316304	-0.259064	0.940021	1.40562	0.771774	2.56003
ebi-a-GCST90016918	ieu-b-4975	Osteomyelitis || id:ieu-b-4975	class Lentisphaeria id.2250	Inverse variance weighted	8	-0.000189826	0.088585	0.99829	-0.173816	0.173437	0.99981	0.840451	1.18939
ebi-a-GCST90016918	ieu-b-4975	Osteomyelitis || id:ieu-b-4975	class Lentisphaeria id.2250	MR Egger	8	-0.371952	0.290073	0.247059	-0.940495	0.196591	0.689387	0.390434	1.21725
ebi-a-GCST90016918	ieu-b-4975	Osteomyelitis || id:ieu-b-4975	class Lentisphaeria id.2250	Weighted median	8	0.0166284	0.105763	0.875069	-0.190667	0.223924	1.01677	0.826408	1.25098
ebi-a-GCST90016918	ieu-b-4975	Osteomyelitis || id:ieu-b-4975	class Lentisphaeria id.2250	Weighted mode	8	-0.16486	0.183534	0.398892	-0.524586	0.194867	0.848013	0.5918	1.21515
ebi-a-GCST90016919	ieu-b-4975	Osteomyelitis || id:ieu-b-4975	class Melainabacteria id.1589	Inverse variance weighted	10	0.0466951	0.0742929	0.529659	-0.098919	0.192309	1.0478	0.905816	1.21205
ebi-a-GCST90016919	ieu-b-4975	Osteomyelitis || id:ieu-b-4975	class Melainabacteria id.1589	MR Egger	10	0.102479	0.209497	0.637851	-0.308135	0.513093	1.10791	0.734816	1.67045
ebi-a-GCST90016919	ieu-b-4975	Osteomyelitis || id:ieu-b-4975	class Melainabacteria id.1589	Weighted median	10	-0.0296115	0.0973745	0.761052	-0.220466	0.161242	0.970823	0.802145	1.17497
ebi-a-GCST90016919	ieu-b-4975	Osteomyelitis || id:ieu-b-4975	class Melainabacteria id.1589	Weighted mode	10	-0.0783307	0.169274	0.654533	-0.410109	0.253447	0.924659	0.663578	1.28846
ebi-a-GCST90016920	ieu-b-4975	Osteomyelitis || id:ieu-b-4975	class Methanobacteria id.119	Inverse variance weighted	10	-0.0343804	0.0799793	0.667293	-0.19114	0.122379	0.966204	0.826017	1.13018
ebi-a-GCST90016920	ieu-b-4975	Osteomyelitis || id:ieu-b-4975	class Methanobacteria id.119	MR Egger	10	0.186285	0.345812	0.604763	-0.491506	0.864077	1.20477	0.611704	2.37281
ebi-a-GCST90016920	ieu-b-4975	Osteomyelitis || id:ieu-b-4975	class Methanobacteria id.119	Weighted median	10	-0.152817	0.08795	0.082291	-0.325199	0.0195649	0.858287	0.722384	1.01976
ebi-a-GCST90016920	ieu-b-4975	Osteomyelitis || id:ieu-b-4975	class Methanobacteria id.119	Weighted mode	10	-0.209154	0.146948	0.18837	-0.497172	0.0788634	0.81127	0.608248	1.08206
ebi-a-GCST90016921	ieu-b-4975	Osteomyelitis || id:ieu-b-4975	class Mollicutes id.3920	Inverse variance weighted	12	0.0461211	0.0956576	0.629701	-0.141368	0.23361	1.0472	0.86817	1.26315
ebi-a-GCST90016921	ieu-b-4975	Osteomyelitis || id:ieu-b-4975	class Mollicutes id.3920	MR Egger	12	-0.316608	0.309205	0.329994	-0.922649	0.289433	0.728616	0.397465	1.33567
ebi-a-GCST90016921	ieu-b-4975	Osteomyelitis || id:ieu-b-4975	class Mollicutes id.3920	Weighted median	12	0.0989804	0.1386	0.475139	-0.172676	0.370637	1.10404	0.84141	1.44866
ebi-a-GCST90016921	ieu-b-4975	Osteomyelitis || id:ieu-b-4975	class Mollicutes id.3920	Weighted mode	12	0.136153	0.249436	0.596071	-0.352742	0.625047	1.14586	0.702758	1.86833
ebi-a-GCST90016922	ieu-b-4975	Osteomyelitis || id:ieu-b-4975	class Negativicutes id.2164	Inverse variance weighted	11	-0.0492925	0.218217	0.821289	-0.476998	0.378413	0.951903	0.620644	1.45997
ebi-a-GCST90016922	ieu-b-4975	Osteomyelitis || id:ieu-b-4975	class Negativicutes id.2164	MR Egger	11	0.249122	0.694477	0.728076	-1.11205	1.6103	1.2829	0.328883	5.00429
ebi-a-GCST90016922	ieu-b-4975	Osteomyelitis || id:ieu-b-4975	class Negativicutes id.2164	Weighted median	11	0.0893762	0.171658	0.6026	-0.247073	0.425825	1.09349	0.781084	1.53085
ebi-a-GCST90016922	ieu-b-4975	Osteomyelitis || id:ieu-b-4975	class Negativicutes id.2164	Weighted mode	11	0.0817618	0.217502	0.714834	-0.344543	0.508066	1.0852	0.708544	1.66207
ebi-a-GCST90016923	ieu-b-4975	Osteomyelitis || id:ieu-b-4975	class Verrucomicrobiae id.4029	Inverse variance weighted	11	-0.141366	0.0992202	0.154223	-0.335838	0.0531054	0.868171	0.714739	1.05454
ebi-a-GCST90016923	ieu-b-4975	Osteomyelitis || id:ieu-b-4975	class Verrucomicrobiae id.4029	MR Egger	11	0.27986	0.347302	0.441122	-0.400853	0.960573	1.32294	0.669749	2.61319
ebi-a-GCST90016923	ieu-b-4975	Osteomyelitis || id:ieu-b-4975	class Verrucomicrobiae id.4029	Weighted median	11	-0.104962	0.119856	0.381174	-0.33988	0.129956	0.900359	0.711856	1.13878
ebi-a-GCST90016923	ieu-b-4975	Osteomyelitis || id:ieu-b-4975	class Verrucomicrobiae id.4029	Weighted mode	11	-0.044097	0.213186	0.84028	-0.461942	0.373748	0.956861	0.630059	1.45317
ebi-a-GCST90016924	ieu-b-4975	Osteomyelitis || id:ieu-b-4975	family Acidaminococcaceae id.2166	Inverse variance weighted	7	0.0471902	0.172664	0.784618	-0.291232	0.385613	1.04832	0.747342	1.47051
ebi-a-GCST90016924	ieu-b-4975	Osteomyelitis || id:ieu-b-4975	family Acidaminococcaceae id.2166	MR Egger	7	-0.417873	0.535242	0.470297	-1.46695	0.631201	0.658446	0.230629	1.87987
ebi-a-GCST90016924	ieu-b-4975	Osteomyelitis || id:ieu-b-4975	family Acidaminococcaceae id.2166	Weighted median	7	0.0333668	0.176843	0.850343	-0.313246	0.379979	1.03393	0.73107	1.46225
ebi-a-GCST90016924	ieu-b-4975	Osteomyelitis || id:ieu-b-4975	family Acidaminococcaceae id.2166	Weighted mode	7	-0.0083917	0.264288	0.9757	-0.526396	0.509613	0.991643	0.59073	1.66465
ebi-a-GCST90016925	ieu-b-4975	Osteomyelitis || id:ieu-b-4975	family Actinomycetaceae id.421	Inverse variance weighted	5	-0.00357388	0.138751	0.979451	-0.275526	0.268378	0.996432	0.759173	1.30784
ebi-a-GCST90016925	ieu-b-4975	Osteomyelitis || id:ieu-b-4975	family Actinomycetaceae id.421	MR Egger	5	-0.12109	0.40297	0.78342	-0.910911	0.668731	0.885954	0.402158	1.95176
ebi-a-GCST90016925	ieu-b-4975	Osteomyelitis || id:ieu-b-4975	family Actinomycetaceae id.421	Weighted median	5	-0.0132565	0.159672	0.933833	-0.326214	0.299701	0.986831	0.721651	1.34945
ebi-a-GCST90016925	ieu-b-4975	Osteomyelitis || id:ieu-b-4975	family Actinomycetaceae id.421	Weighted mode	5	-0.100495	0.237754	0.694257	-0.566493	0.365502	0.904389	0.567512	1.44124
ebi-a-GCST90016926	ieu-b-4975	Osteomyelitis || id:ieu-b-4975	family Alcaligenaceae id.2875	Inverse variance weighted	10	-0.173798	0.130383	0.182538	-0.429349	0.0817525	0.840466	0.650933	1.08519
ebi-a-GCST90016926	ieu-b-4975	Osteomyelitis || id:ieu-b-4975	family Alcaligenaceae id.2875	MR Egger	10	0.283127	0.594691	0.64674	-0.882467	1.44872	1.32727	0.413761	4.25766
ebi-a-GCST90016926	ieu-b-4975	Osteomyelitis || id:ieu-b-4975	family Alcaligenaceae id.2875	Weighted median	10	-0.163164	0.168182	0.331962	-0.4928	0.166471	0.849451	0.610913	1.18113
ebi-a-GCST90016926	ieu-b-4975	Osteomyelitis || id:ieu-b-4975	family Alcaligenaceae id.2875	Weighted mode	10	-0.13524	0.28057	0.641298	-0.685158	0.414678	0.873506	0.504011	1.51388
ebi-a-GCST90016927	ieu-b-4975	Osteomyelitis || id:ieu-b-4975	family Bacteroidaceae id.917	Inverse variance weighted	8	-0.181629	0.1818	0.317764	-0.537957	0.174698	0.83391	0.58394	1.19089
ebi-a-GCST90016927	ieu-b-4975	Osteomyelitis || id:ieu-b-4975	family Bacteroidaceae id.917	MR Egger	8	-0.28363	1.0734	0.80044	-2.38749	1.82023	0.753045	0.0918603	6.17325
ebi-a-GCST90016927	ieu-b-4975	Osteomyelitis || id:ieu-b-4975	family Bacteroidaceae id.917	Weighted median	8	-0.125492	0.205848	0.542104	-0.528954	0.27797	0.882063	0.589221	1.32045
ebi-a-GCST90016927	ieu-b-4975	Osteomyelitis || id:ieu-b-4975	family Bacteroidaceae id.917	Weighted mode	8	-0.0622953	0.32603	0.853893	-0.701315	0.576724	0.939605	0.495933	1.7802
ebi-a-GCST90016928	ieu-b-4975	Osteomyelitis || id:ieu-b-4975	family Bacteroidales S24 7group id.11173	Inverse variance weighted	6	-0.222007	0.116317	0.0563085	-0.449988	0.00597404	0.80091	0.637635	1.00599
ebi-a-GCST90016928	ieu-b-4975	Osteomyelitis || id:ieu-b-4975	family Bacteroidales S24 7group id.11173	MR Egger	6	-0.58788	0.472792	0.281611	-1.51455	0.338791	0.555504	0.219907	1.40325
ebi-a-GCST90016928	ieu-b-4975	Osteomyelitis || id:ieu-b-4975	family Bacteroidales S24 7group id.11173	Weighted median	6	-0.279764	0.153939	0.0691603	-0.581484	0.0219561	0.755962	0.559068	1.0222
ebi-a-GCST90016928	ieu-b-4975	Osteomyelitis || id:ieu-b-4975	family Bacteroidales S24 7group id.11173	Weighted mode	6	-0.297212	0.254907	0.296217	-0.79683	0.202406	0.742887	0.450756	1.22435
ebi-a-GCST90016929	ieu-b-4975	Osteomyelitis || id:ieu-b-4975	family Bifidobacteriaceae id.433	Inverse variance weighted	12	0.012216	0.106413	0.908606	-0.196354	0.220786	1.01229	0.821722	1.24706
ebi-a-GCST90016929	ieu-b-4975	Osteomyelitis || id:ieu-b-4975	family Bifidobacteriaceae id.433	MR Egger	12	-0.054344	0.364293	0.88438	-0.768357	0.659669	0.947106	0.463774	1.93415
ebi-a-GCST90016929	ieu-b-4975	Osteomyelitis || id:ieu-b-4975	family Bifidobacteriaceae id.433	Weighted median	12	-0.0677433	0.143286	0.636367	-0.348584	0.213097	0.9345	0.705687	1.2375
ebi-a-GCST90016929	ieu-b-4975	Osteomyelitis || id:ieu-b-4975	family Bifidobacteriaceae id.433	Weighted mode	12	-0.0902726	0.186267	0.637437	-0.455355	0.27481	0.913682	0.634223	1.31628
ebi-a-GCST90016930	ieu-b-4975	Osteomyelitis || id:ieu-b-4975	family Christensenellaceae id.1866	Inverse variance weighted	26	0.0768441	0.0995308	0.440077	-0.118236	0.271924	1.07987	0.888486	1.31249
ebi-a-GCST90016930	ieu-b-4975	Osteomyelitis || id:ieu-b-4975	family Christensenellaceae id.1866	MR Egger	26	0.315657	0.417881	0.457373	-0.50339	1.1347	1.37116	0.604478	3.11025
ebi-a-GCST90016930	ieu-b-4975	Osteomyelitis || id:ieu-b-4975	family Christensenellaceae id.1866	Weighted median	26	0.108506	0.128139	0.397115	-0.142646	0.359658	1.11461	0.867061	1.43284
ebi-a-GCST90016930	ieu-b-4975	Osteomyelitis || id:ieu-b-4975	family Christensenellaceae id.1866	Weighted mode	26	0.184233	0.265313	0.493835	-0.33578	0.704246	1.2023	0.71478	2.02232
ebi-a-GCST90016931	ieu-b-4975	Osteomyelitis || id:ieu-b-4975	family Clostridiaceae1 id.1869	Inverse variance weighted	10	0.0283926	0.116693	0.807765	-0.200326	0.257111	1.0288	0.818464	1.29319
ebi-a-GCST90016931	ieu-b-4975	Osteomyelitis || id:ieu-b-4975	family Clostridiaceae1 id.1869	MR Egger	10	0.376	0.332118	0.290372	-0.274952	1.02695	1.45645	0.759609	2.79254
ebi-a-GCST90016931	ieu-b-4975	Osteomyelitis || id:ieu-b-4975	family Clostridiaceae1 id.1869	Weighted median	10	0.0253415	0.159014	0.87338	-0.286326	0.337009	1.02567	0.751018	1.40075
ebi-a-GCST90016931	ieu-b-4975	Osteomyelitis || id:ieu-b-4975	family Clostridiaceae1 id.1869	Weighted mode	10	0.160088	0.253999	0.544185	-0.337749	0.657926	1.17361	0.713374	1.93078
ebi-a-GCST90016932	ieu-b-4975	Osteomyelitis || id:ieu-b-4975	family Clostridiales vadin BB60 group id.11286	Inverse variance weighted	15	-0.0595602	0.0942676	0.527504	-0.244325	0.125204	0.942179	0.783233	1.13338
ebi-a-GCST90016932	ieu-b-4975	Osteomyelitis || id:ieu-b-4975	family Clostridiales vadin BB60 group id.11286	MR Egger	15	0.259702	0.258896	0.334114	-0.247734	0.767138	1.29654	0.780567	2.15359
ebi-a-GCST90016932	ieu-b-4975	Osteomyelitis || id:ieu-b-4975	family Clostridiales vadin BB60 group id.11286	Weighted median	15	-0.0601118	0.119251	0.614206	-0.293843	0.173619	0.941659	0.745394	1.1896
ebi-a-GCST90016932	ieu-b-4975	Osteomyelitis || id:ieu-b-4975	family Clostridiales vadin BB60 group id.11286	Weighted mode	15	0.130966	0.212292	0.547194	-0.285126	0.547058	1.13993	0.751919	1.72816
ebi-a-GCST90016933	ieu-b-4975	Osteomyelitis || id:ieu-b-4975	family Coriobacteriaceae id.811	Inverse variance weighted	13	0.0246365	0.132601	0.852607	-0.235262	0.284535	1.02494	0.790364	1.32914
ebi-a-GCST90016933	ieu-b-4975	Osteomyelitis || id:ieu-b-4975	family Coriobacteriaceae id.811	MR Egger	13	-0.656064	0.507376	0.22249	-1.65052	0.338393	0.51889	0.19195	1.40269
ebi-a-GCST90016933	ieu-b-4975	Osteomyelitis || id:ieu-b-4975	family Coriobacteriaceae id.811	Weighted median	13	-0.0887114	0.165594	0.592154	-0.413275	0.235852	0.91511	0.66148	1.26599
ebi-a-GCST90016933	ieu-b-4975	Osteomyelitis || id:ieu-b-4975	family Coriobacteriaceae id.811	Weighted mode	13	-0.148902	0.299198	0.62771	-0.73533	0.437525	0.861653	0.479347	1.54887
ebi-a-GCST90016934	ieu-b-4975	Osteomyelitis || id:ieu-b-4975	family Defluviitaleaceae id.1924	Inverse variance weighted	9	-0.0354001	0.09247	0.701848	-0.216641	0.145841	0.965219	0.805219	1.15701
ebi-a-GCST90016934	ieu-b-4975	Osteomyelitis || id:ieu-b-4975	family Defluviitaleaceae id.1924	MR Egger	9	0.101519	0.288421	0.73521	-0.463786	0.666824	1.10685	0.628898	1.94804
ebi-a-GCST90016934	ieu-b-4975	Osteomyelitis || id:ieu-b-4975	family Defluviitaleaceae id.1924	Weighted median	9	-0.10627	0.124331	0.392697	-0.349959	0.137419	0.899182	0.704717	1.14731
ebi-a-GCST90016934	ieu-b-4975	Osteomyelitis || id:ieu-b-4975	family Defluviitaleaceae id.1924	Weighted mode	9	-0.178247	0.193678	0.384315	-0.557855	0.201362	0.836736	0.572435	1.22307
ebi-a-GCST90016935	ieu-b-4975	Osteomyelitis || id:ieu-b-4975	family Desulfovibrionaceae id.3169	Inverse variance weighted	10	-0.0873779	0.113556	0.441616	-0.309948	0.135193	0.916331	0.733485	1.14476
ebi-a-GCST90016935	ieu-b-4975	Osteomyelitis || id:ieu-b-4975	family Desulfovibrionaceae id.3169	MR Egger	10	0.0582734	0.287061	0.844203	-0.504367	0.620914	1.06	0.603888	1.86063
ebi-a-GCST90016935	ieu-b-4975	Osteomyelitis || id:ieu-b-4975	family Desulfovibrionaceae id.3169	Weighted median	10	-0.0856734	0.155685	0.582114	-0.390816	0.219469	0.917894	0.676504	1.24542
ebi-a-GCST90016935	ieu-b-4975	Osteomyelitis || id:ieu-b-4975	family Desulfovibrionaceae id.3169	Weighted mode	10	0.131653	0.201936	0.530725	-0.264141	0.527447	1.14071	0.767865	1.6946
ebi-a-GCST90016936	ieu-b-4975	Osteomyelitis || id:ieu-b-4975	family Enterobacteriaceae id.3469	Inverse variance weighted	6	0.260049	0.213637	0.223511	-0.158681	0.678778	1.29699	0.853269	1.97147
ebi-a-GCST90016936	ieu-b-4975	Osteomyelitis || id:ieu-b-4975	family Enterobacteriaceae id.3469	MR Egger	6	-0.0458527	1.40358	0.975504	-2.79687	2.70517	0.955183	0.0610006	14.9568
ebi-a-GCST90016936	ieu-b-4975	Osteomyelitis || id:ieu-b-4975	family Enterobacteriaceae id.3469	Weighted median	6	0.321614	0.224846	0.152609	-0.119083	0.762312	1.37935	0.887734	2.14323
ebi-a-GCST90016936	ieu-b-4975	Osteomyelitis || id:ieu-b-4975	family Enterobacteriaceae id.3469	Weighted mode	6	0.552527	0.401802	0.227512	-0.235004	1.34006	1.73764	0.790567	3.81926
ebi-a-GCST90016937	ieu-b-4975	Osteomyelitis || id:ieu-b-4975	family Erysipelotrichaceae id.2149	Inverse variance weighted	13	0.193429	0.11833	0.102122	-0.0384981	0.425355	1.2134	0.962233	1.53013
ebi-a-GCST90016937	ieu-b-4975	Osteomyelitis || id:ieu-b-4975	family Erysipelotrichaceae id.2149	MR Egger	13	-0.34656	0.503331	0.505379	-1.33309	0.639969	0.707116	0.263661	1.89642
ebi-a-GCST90016937	ieu-b-4975	Osteomyelitis || id:ieu-b-4975	family Erysipelotrichaceae id.2149	Weighted median	13	0.0854641	0.156349	0.584636	-0.220979	0.391907	1.08922	0.801733	1.4798
ebi-a-GCST90016937	ieu-b-4975	Osteomyelitis || id:ieu-b-4975	family Erysipelotrichaceae id.2149	Weighted mode	13	0.0519382	0.248272	0.837802	-0.434674	0.538551	1.05331	0.647475	1.71352
ebi-a-GCST90016938	ieu-b-4975	Osteomyelitis || id:ieu-b-4975	family Family XI id.1936	Inverse variance weighted	8	0.0554059	0.0631765	0.380486	-0.0684201	0.179232	1.05697	0.933868	1.1963
ebi-a-GCST90016938	ieu-b-4975	Osteomyelitis || id:ieu-b-4975	family Family XI id.1936	MR Egger	8	0.297902	0.424767	0.50937	-0.534641	1.13044	1.34703	0.58588	3.09703
ebi-a-GCST90016938	ieu-b-4975	Osteomyelitis || id:ieu-b-4975	family Family XI id.1936	Weighted median	8	0.0502721	0.0802223	0.530882	-0.106964	0.207508	1.05156	0.898558	1.23061
ebi-a-GCST90016938	ieu-b-4975	Osteomyelitis || id:ieu-b-4975	family Family XI id.1936	Weighted mode	8	0.0607215	0.13308	0.66201	-0.200116	0.321559	1.0626	0.818636	1.37928
ebi-a-GCST90016939	ieu-b-4975	Osteomyelitis || id:ieu-b-4975	family Family XIII id.1957	Inverse variance weighted	9	-0.13757	0.132369	0.29867	-0.397014	0.121874	0.871473	0.672325	1.12961
ebi-a-GCST90016939	ieu-b-4975	Osteomyelitis || id:ieu-b-4975	family Family XIII id.1957	MR Egger	9	-0.454076	0.458381	0.354876	-1.3525	0.444352	0.635035	0.258592	1.55948
ebi-a-GCST90016939	ieu-b-4975	Osteomyelitis || id:ieu-b-4975	family Family XIII id.1957	Weighted median	9	-0.123273	0.170323	0.469214	-0.457105	0.21056	0.884023	0.633114	1.23437
ebi-a-GCST90016939	ieu-b-4975	Osteomyelitis || id:ieu-b-4975	family Family XIII id.1957	Weighted mode	9	-0.11986	0.264143	0.662051	-0.637581	0.397861	0.887044	0.528569	1.48864
ebi-a-GCST90016940	ieu-b-4975	Osteomyelitis || id:ieu-b-4975	family Lachnospiraceae id.1987	Inverse variance weighted	14	0.0569636	0.105829	0.590396	-0.150461	0.264388	1.05862	0.860312	1.30263
ebi-a-GCST90016940	ieu-b-4975	Osteomyelitis || id:ieu-b-4975	family Lachnospiraceae id.1987	MR Egger	14	0.207427	0.248906	0.420922	-0.280428	0.695283	1.23051	0.75546	2.00428
ebi-a-GCST90016940	ieu-b-4975	Osteomyelitis || id:ieu-b-4975	family Lachnospiraceae id.1987	Weighted median	14	0.0805813	0.142747	0.572412	-0.199203	0.360366	1.08392	0.819383	1.43385
ebi-a-GCST90016940	ieu-b-4975	Osteomyelitis || id:ieu-b-4975	family Lachnospiraceae id.1987	Weighted mode	14	0.144625	0.212262	0.507608	-0.27141	0.560659	1.15561	0.762304	1.75183
ebi-a-GCST90016941	ieu-b-4975	Osteomyelitis || id:ieu-b-4975	family Lactobacillaceae id.1836	Inverse variance weighted	9	0.0636139	0.0827146	0.441848	-0.0985068	0.225735	1.06568	0.90619	1.25324
ebi-a-GCST90016941	ieu-b-4975	Osteomyelitis || id:ieu-b-4975	family Lactobacillaceae id.1836	MR Egger	9	0.313678	0.216101	0.189929	-0.109881	0.737236	1.36845	0.89594	2.09015
ebi-a-GCST90016941	ieu-b-4975	Osteomyelitis || id:ieu-b-4975	family Lactobacillaceae id.1836	Weighted median	9	-0.0236952	0.109128	0.828105	-0.237586	0.190195	0.976583	0.788529	1.20949
ebi-a-GCST90016941	ieu-b-4975	Osteomyelitis || id:ieu-b-4975	family Lactobacillaceae id.1836	Weighted mode	9	-0.0354143	0.158901	0.829221	-0.346859	0.276031	0.965205	0.706905	1.31789
ebi-a-GCST90016942	ieu-b-4975	Osteomyelitis || id:ieu-b-4975	family Methanobacteriaceae id.121	Inverse variance weighted	10	-0.0343804	0.0799793	0.667293	-0.19114	0.122379	0.966204	0.826017	1.13018
ebi-a-GCST90016942	ieu-b-4975	Osteomyelitis || id:ieu-b-4975	family Methanobacteriaceae id.121	MR Egger	10	0.186285	0.345812	0.604763	-0.491506	0.864077	1.20477	0.611704	2.37281
ebi-a-GCST90016942	ieu-b-4975	Osteomyelitis || id:ieu-b-4975	family Methanobacteriaceae id.121	Weighted median	10	-0.152817	0.0844714	0.0704359	-0.318381	0.012747	0.858287	0.727326	1.01283
ebi-a-GCST90016942	ieu-b-4975	Osteomyelitis || id:ieu-b-4975	family Methanobacteriaceae id.121	Weighted mode	10	-0.209154	0.143965	0.180233	-0.491325	0.0730169	0.81127	0.611815	1.07575
ebi-a-GCST90016943	ieu-b-4975	Osteomyelitis || id:ieu-b-4975	family Oxalobacteraceae id.2966	Inverse variance weighted	14	-0.10246	0.0670842	0.126678	-0.233945	0.0290251	0.902614	0.791406	1.02945
ebi-a-GCST90016943	ieu-b-4975	Osteomyelitis || id:ieu-b-4975	family Oxalobacteraceae id.2966	MR Egger	14	-0.106298	0.27757	0.708447	-0.650334	0.437739	0.899157	0.521871	1.5492
ebi-a-GCST90016943	ieu-b-4975	Osteomyelitis || id:ieu-b-4975	family Oxalobacteraceae id.2966	Weighted median	14	-0.192009	0.0825486	0.0200177	-0.353805	-0.0302141	0.825299	0.702012	0.970238
ebi-a-GCST90016943	ieu-b-4975	Osteomyelitis || id:ieu-b-4975	family Oxalobacteraceae id.2966	Weighted mode	14	-0.181583	0.127249	0.177158	-0.430991	0.067825	0.833949	0.649865	1.07018
ebi-a-GCST90016944	ieu-b-4975	Osteomyelitis || id:ieu-b-4975	family Pasteurellaceae id.3689	Inverse variance weighted	14	-0.0246118	0.0724735	0.73416	-0.16666	0.117436	0.975689	0.846488	1.12461
ebi-a-GCST90016944	ieu-b-4975	Osteomyelitis || id:ieu-b-4975	family Pasteurellaceae id.3689	MR Egger	14	0.0294393	0.165503	0.861787	-0.294947	0.353826	1.02988	0.744571	1.42451
ebi-a-GCST90016944	ieu-b-4975	Osteomyelitis || id:ieu-b-4975	family Pasteurellaceae id.3689	Weighted median	14	-0.0201027	0.0951541	0.83268	-0.206605	0.166399	0.980098	0.813341	1.18104
ebi-a-GCST90016944	ieu-b-4975	Osteomyelitis || id:ieu-b-4975	family Pasteurellaceae id.3689	Weighted mode	14	-0.0441026	0.135005	0.749115	-0.308713	0.220508	0.956856	0.734391	1.24671
ebi-a-GCST90016945	ieu-b-4975	Osteomyelitis || id:ieu-b-4975	family Peptococcaceae id.2024	Inverse variance weighted	8	-0.0877727	0.0996596	0.378467	-0.283106	0.10756	0.915969	0.75344	1.11356
ebi-a-GCST90016945	ieu-b-4975	Osteomyelitis || id:ieu-b-4975	family Peptococcaceae id.2024	MR Egger	8	0.166936	0.231151	0.497344	-0.286119	0.619991	1.18168	0.751173	1.85891
ebi-a-GCST90016945	ieu-b-4975	Osteomyelitis || id:ieu-b-4975	family Peptococcaceae id.2024	Weighted median	8	-0.0356183	0.137038	0.79493	-0.304214	0.232977	0.965009	0.737703	1.26235
ebi-a-GCST90016945	ieu-b-4975	Osteomyelitis || id:ieu-b-4975	family Peptococcaceae id.2024	Weighted mode	8	0.0417051	0.166832	0.809779	-0.285286	0.368696	1.04259	0.751799	1.44585
ebi-a-GCST90016946	ieu-b-4975	Osteomyelitis || id:ieu-b-4975	family Peptostreptococcaceae id.2042	Inverse variance weighted	12	-0.0832011	0.112602	0.459971	-0.303901	0.137499	0.920166	0.737934	1.1474
ebi-a-GCST90016946	ieu-b-4975	Osteomyelitis || id:ieu-b-4975	family Peptostreptococcaceae id.2042	MR Egger	12	-0.142933	0.251231	0.581954	-0.635345	0.349479	0.866812	0.529753	1.41833
ebi-a-GCST90016946	ieu-b-4975	Osteomyelitis || id:ieu-b-4975	family Peptostreptococcaceae id.2042	Weighted median	12	-0.103745	0.141336	0.462931	-0.380762	0.173273	0.901456	0.68334	1.18919
ebi-a-GCST90016946	ieu-b-4975	Osteomyelitis || id:ieu-b-4975	family Peptostreptococcaceae id.2042	Weighted mode	12	-0.110545	0.156495	0.494642	-0.417274	0.196185	0.895346	0.65884	1.21675
ebi-a-GCST90016947	ieu-b-4975	Osteomyelitis || id:ieu-b-4975	family Porphyromonadaceae id.943	Inverse variance weighted	8	0.0866163	0.15209	0.569012	-0.211479	0.384712	1.09048	0.809386	1.46919
ebi-a-GCST90016947	ieu-b-4975	Osteomyelitis || id:ieu-b-4975	family Porphyromonadaceae id.943	MR Egger	8	0.0509714	0.604864	0.935584	-1.13456	1.23651	1.05229	0.321563	3.44356
ebi-a-GCST90016947	ieu-b-4975	Osteomyelitis || id:ieu-b-4975	family Porphyromonadaceae id.943	Weighted median	8	0.0223233	0.188161	0.905561	-0.346473	0.39112	1.02257	0.707178	1.47864
ebi-a-GCST90016947	ieu-b-4975	Osteomyelitis || id:ieu-b-4975	family Porphyromonadaceae id.943	Weighted mode	8	-0.0416513	0.29125	0.890313	-0.612501	0.529199	0.959204	0.541994	1.69757
ebi-a-GCST90016948	ieu-b-4975	Osteomyelitis || id:ieu-b-4975	family Prevotellaceae id.960	Inverse variance weighted	15	-0.0388288	0.0960804	0.686118	-0.227146	0.149489	0.961915	0.796804	1.16124
ebi-a-GCST90016948	ieu-b-4975	Osteomyelitis || id:ieu-b-4975	family Prevotellaceae id.960	MR Egger	15	-0.459408	0.334693	0.193086	-1.11541	0.19659	0.631657	0.327782	1.21724
ebi-a-GCST90016948	ieu-b-4975	Osteomyelitis || id:ieu-b-4975	family Prevotellaceae id.960	Weighted median	15	-0.085198	0.134552	0.526604	-0.34892	0.178524	0.91833	0.70545	1.19545
ebi-a-GCST90016948	ieu-b-4975	Osteomyelitis || id:ieu-b-4975	family Prevotellaceae id.960	Weighted mode	15	-0.203687	0.244099	0.418042	-0.682122	0.274747	0.815717	0.505543	1.3162
ebi-a-GCST90016949	ieu-b-4975	Osteomyelitis || id:ieu-b-4975	family Rhodospirillaceae id.2717	Inverse variance weighted	14	-0.046125	0.079137	0.559994	-0.201233	0.108983	0.954923	0.817722	1.11514
ebi-a-GCST90016949	ieu-b-4975	Osteomyelitis || id:ieu-b-4975	family Rhodospirillaceae id.2717	MR Egger	14	-0.41361	0.406081	0.328518	-1.20953	0.382309	0.661259	0.298338	1.46566
ebi-a-GCST90016949	ieu-b-4975	Osteomyelitis || id:ieu-b-4975	family Rhodospirillaceae id.2717	Weighted median	14	-0.107953	0.10696	0.312838	-0.317595	0.101689	0.89767	0.727897	1.10704
ebi-a-GCST90016949	ieu-b-4975	Osteomyelitis || id:ieu-b-4975	family Rhodospirillaceae id.2717	Weighted mode	14	-0.168807	0.19214	0.395587	-0.545401	0.207787	0.844672	0.579609	1.23095
ebi-a-GCST90016950	ieu-b-4975	Osteomyelitis || id:ieu-b-4975	family Rikenellaceae id.967	Inverse variance weighted	19	0.0293392	0.0940519	0.755081	-0.155003	0.213681	1.02977	0.856413	1.23823
ebi-a-GCST90016950	ieu-b-4975	Osteomyelitis || id:ieu-b-4975	family Rikenellaceae id.967	MR Egger	19	0.0613272	0.288066	0.833943	-0.503283	0.625937	1.06325	0.604543	1.87
ebi-a-GCST90016950	ieu-b-4975	Osteomyelitis || id:ieu-b-4975	family Rikenellaceae id.967	Weighted median	19	-0.0578078	0.12483	0.643298	-0.302474	0.186859	0.943831	0.738987	1.20546
ebi-a-GCST90016950	ieu-b-4975	Osteomyelitis || id:ieu-b-4975	family Rikenellaceae id.967	Weighted mode	19	-0.121324	0.219671	0.587536	-0.551879	0.309231	0.885747	0.575867	1.36238
ebi-a-GCST90016951	ieu-b-4975	Osteomyelitis || id:ieu-b-4975	family Ruminococcaceae id.2050	Inverse variance weighted	10	0.155749	0.115611	0.177923	-0.0708493	0.382348	1.16853	0.931602	1.46572
ebi-a-GCST90016951	ieu-b-4975	Osteomyelitis || id:ieu-b-4975	family Ruminococcaceae id.2050	MR Egger	10	0.23725	0.250895	0.372025	-0.254503	0.729004	1.26776	0.775302	2.07301
ebi-a-GCST90016951	ieu-b-4975	Osteomyelitis || id:ieu-b-4975	family Ruminococcaceae id.2050	Weighted median	10	0.11155	0.161526	0.489814	-0.20504	0.428141	1.11801	0.814614	1.5344
ebi-a-GCST90016951	ieu-b-4975	Osteomyelitis || id:ieu-b-4975	family Ruminococcaceae id.2050	Weighted mode	10	0.0796233	0.204868	0.706564	-0.321918	0.481164	1.08288	0.724758	1.61796
ebi-a-GCST90016952	ieu-b-4975	Osteomyelitis || id:ieu-b-4975	family Streptococcaceae id.1850	Inverse variance weighted	10	0.222875	0.157168	0.156172	-0.085175	0.530924	1.24966	0.918352	1.7005
ebi-a-GCST90016952	ieu-b-4975	Osteomyelitis || id:ieu-b-4975	family Streptococcaceae id.1850	MR Egger	10	0.0493517	0.616966	0.938209	-1.1599	1.25861	1.05059	0.313517	3.52051
ebi-a-GCST90016952	ieu-b-4975	Osteomyelitis || id:ieu-b-4975	family Streptococcaceae id.1850	Weighted median	10	0.224965	0.18306	0.219104	-0.133833	0.583764	1.25228	0.874736	1.79277
ebi-a-GCST90016952	ieu-b-4975	Osteomyelitis || id:ieu-b-4975	family Streptococcaceae id.1850	Weighted mode	10	0.2069	0.278908	0.477108	-0.339761	0.75356	1.22986	0.71194	2.12455
ebi-a-GCST90016953	ieu-b-4975	Osteomyelitis || id:ieu-b-4975	unknown family id.1000001214	Inverse variance weighted	9	0.0398088	0.0777843	0.608802	-0.112648	0.192266	1.04061	0.893465	1.21199
ebi-a-GCST90016953	ieu-b-4975	Osteomyelitis || id:ieu-b-4975	unknown family id.1000001214	MR Egger	9	0.111533	0.216591	0.622448	-0.312987	0.536052	1.11799	0.73126	1.70924
ebi-a-GCST90016953	ieu-b-4975	Osteomyelitis || id:ieu-b-4975	unknown family id.1000001214	Weighted median	9	-0.0181976	0.0973688	0.851744	-0.20904	0.172645	0.981967	0.811362	1.18844
ebi-a-GCST90016953	ieu-b-4975	Osteomyelitis || id:ieu-b-4975	unknown family id.1000001214	Weighted mode	9	-0.0653249	0.163774	0.700423	-0.386322	0.255672	0.936763	0.679552	1.29133
ebi-a-GCST90016954	ieu-b-4975	Osteomyelitis || id:ieu-b-4975	unknown family id.1000005471	Inverse variance weighted	11	-0.0129412	0.115267	0.910608	-0.238864	0.212981	0.987142	0.787522	1.23736
ebi-a-GCST90016954	ieu-b-4975	Osteomyelitis || id:ieu-b-4975	unknown family id.1000005471	MR Egger	11	-0.383067	0.341104	0.290493	-1.05163	0.285498	0.681767	0.349367	1.33042
ebi-a-GCST90016954	ieu-b-4975	Osteomyelitis || id:ieu-b-4975	unknown family id.1000005471	Weighted median	11	-0.0958308	0.147046	0.51459	-0.384041	0.192379	0.908618	0.681104	1.21213
ebi-a-GCST90016954	ieu-b-4975	Osteomyelitis || id:ieu-b-4975	unknown family id.1000005471	Weighted mode	11	-0.229453	0.255603	0.390452	-0.730436	0.27153	0.794969	0.481699	1.31197
ebi-a-GCST90016955	ieu-b-4975	Osteomyelitis || id:ieu-b-4975	unknown family id.1000006161	Inverse variance weighted	13	0.0332634	0.0698189	0.633772	-0.103582	0.170108	1.03382	0.901602	1.18543
ebi-a-GCST90016955	ieu-b-4975	Osteomyelitis || id:ieu-b-4975	unknown family id.1000006161	MR Egger	13	-0.0100679	0.299079	0.973749	-0.596263	0.576128	0.989983	0.550866	1.77914
ebi-a-GCST90016955	ieu-b-4975	Osteomyelitis || id:ieu-b-4975	unknown family id.1000006161	Weighted median	13	-0.00399647	0.0897615	0.964487	-0.179929	0.171936	0.996012	0.83533	1.1876
ebi-a-GCST90016955	ieu-b-4975	Osteomyelitis || id:ieu-b-4975	unknown family id.1000006161	Weighted mode	13	-0.16039	0.177692	0.384484	-0.508667	0.187887	0.851811	0.601296	1.2067
ebi-a-GCST90016956	ieu-b-4975	Osteomyelitis || id:ieu-b-4975	family Veillonellaceae id.2172	Inverse variance weighted	17	0.136452	0.118628	0.250039	-0.0960585	0.368963	1.1462	0.908411	1.44623
ebi-a-GCST90016956	ieu-b-4975	Osteomyelitis || id:ieu-b-4975	family Veillonellaceae id.2172	MR Egger	17	0.0956907	0.260324	0.718319	-0.414544	0.605926	1.10042	0.660641	1.83295
ebi-a-GCST90016956	ieu-b-4975	Osteomyelitis || id:ieu-b-4975	family Veillonellaceae id.2172	Weighted median	17	0.206613	0.12701	0.10379	-0.0423259	0.455552	1.22951	0.958557	1.57704
ebi-a-GCST90016956	ieu-b-4975	Osteomyelitis || id:ieu-b-4975	family Veillonellaceae id.2172	Weighted mode	17	0.182574	0.181926	0.330527	-0.174001	0.539149	1.2003	0.840296	1.71455
ebi-a-GCST90016957	ieu-b-4975	Osteomyelitis || id:ieu-b-4975	family Verrucomicrobiaceae id.4036	Inverse variance weighted	11	-0.141306	0.0992425	0.15449	-0.335822	0.0532089	0.868223	0.71475	1.05465
ebi-a-GCST90016957	ieu-b-4975	Osteomyelitis || id:ieu-b-4975	family Verrucomicrobiaceae id.4036	MR Egger	11	0.280883	0.347305	0.439513	-0.399834	0.9616	1.3243	0.670431	2.61588
ebi-a-GCST90016957	ieu-b-4975	Osteomyelitis || id:ieu-b-4975	family Verrucomicrobiaceae id.4036	Weighted median	11	-0.1048	0.127768	0.412079	-0.355225	0.145625	0.900504	0.701016	1.15676
ebi-a-GCST90016957	ieu-b-4975	Osteomyelitis || id:ieu-b-4975	family Verrucomicrobiaceae id.4036	Weighted mode	11	-0.0441717	0.211405	0.838687	-0.458526	0.370183	0.95679	0.632215	1.448
ebi-a-GCST90016958	ieu-b-4975	Osteomyelitis || id:ieu-b-4975	family Victivallaceae id.2255	Inverse variance weighted	12	-0.0616331	0.0545491	0.258533	-0.168549	0.0452832	0.940228	0.844889	1.04632
ebi-a-GCST90016958	ieu-b-4975	Osteomyelitis || id:ieu-b-4975	family Victivallaceae id.2255	MR Egger	12	-0.173725	0.247341	0.49847	-0.658513	0.311062	0.840528	0.517621	1.36487
ebi-a-GCST90016958	ieu-b-4975	Osteomyelitis || id:ieu-b-4975	family Victivallaceae id.2255	Weighted median	12	-0.0501688	0.0701558	0.474544	-0.187674	0.0873366	0.951069	0.828885	1.09126
ebi-a-GCST90016958	ieu-b-4975	Osteomyelitis || id:ieu-b-4975	family Victivallaceae id.2255	Weighted mode	12	-0.00432248	0.116453	0.971056	-0.23257	0.223925	0.995687	0.792494	1.25098
ebi-a-GCST90016959	ieu-b-4975	Osteomyelitis || id:ieu-b-4975	genus Actinomyces id.423	Inverse variance weighted	5	0.0545456	0.113918	0.63207	-0.168733	0.277825	1.05606	0.844734	1.32025
ebi-a-GCST90016959	ieu-b-4975	Osteomyelitis || id:ieu-b-4975	genus Actinomyces id.423	MR Egger	5	-0.247058	0.285844	0.450991	-0.807312	0.313195	0.781095	0.446056	1.36779
ebi-a-GCST90016959	ieu-b-4975	Osteomyelitis || id:ieu-b-4975	genus Actinomyces id.423	Weighted median	5	0.0093991	0.146275	0.948766	-0.2773	0.296098	1.00944	0.757827	1.3446
ebi-a-GCST90016959	ieu-b-4975	Osteomyelitis || id:ieu-b-4975	genus Actinomyces id.423	Weighted mode	5	-0.0780791	0.215302	0.735217	-0.500071	0.343913	0.924891	0.606488	1.41046
ebi-a-GCST90016960	ieu-b-4975	Osteomyelitis || id:ieu-b-4975	genus Adlercreutzia id.812	Inverse variance weighted	8	0.15965	0.145385	0.272153	-0.125304	0.444604	1.1731	0.882228	1.55987
ebi-a-GCST90016960	ieu-b-4975	Osteomyelitis || id:ieu-b-4975	genus Adlercreutzia id.812	MR Egger	8	-0.425245	0.664746	0.545996	-1.72815	0.877658	0.65361	0.177613	2.40526
ebi-a-GCST90016960	ieu-b-4975	Osteomyelitis || id:ieu-b-4975	genus Adlercreutzia id.812	Weighted median	8	0.022331	0.147109	0.879346	-0.266002	0.310664	1.02258	0.766437	1.36433
ebi-a-GCST90016960	ieu-b-4975	Osteomyelitis || id:ieu-b-4975	genus Adlercreutzia id.812	Weighted mode	8	-0.0368446	0.208049	0.864448	-0.44462	0.370931	0.963826	0.641068	1.44908
ebi-a-GCST90016961	ieu-b-4975	Osteomyelitis || id:ieu-b-4975	genus Akkermansia id.4037	Inverse variance weighted	11	-0.141085	0.0991857	0.1549	-0.335489	0.0533189	0.868415	0.714988	1.05477
ebi-a-GCST90016961	ieu-b-4975	Osteomyelitis || id:ieu-b-4975	genus Akkermansia id.4037	MR Egger	11	0.281645	0.346733	0.437586	-0.397952	0.961243	1.32531	0.671694	2.61494
ebi-a-GCST90016961	ieu-b-4975	Osteomyelitis || id:ieu-b-4975	genus Akkermansia id.4037	Weighted median	11	-0.104627	0.128359	0.415008	-0.356211	0.146957	0.90066	0.700325	1.1583
ebi-a-GCST90016961	ieu-b-4975	Osteomyelitis || id:ieu-b-4975	genus Akkermansia id.4037	Weighted mode	11	-0.041727	0.217402	0.851635	-0.467836	0.384382	0.959132	0.626356	1.46871
ebi-a-GCST90016962	ieu-b-4975	Osteomyelitis || id:ieu-b-4975	genus Alistipes id.968	Inverse variance weighted	12	-0.153869	0.183152	0.400842	-0.512847	0.205108	0.857384	0.598789	1.22766
ebi-a-GCST90016962	ieu-b-4975	Osteomyelitis || id:ieu-b-4975	genus Alistipes id.968	MR Egger	12	-0.00883965	0.890042	0.992271	-1.75332	1.73564	0.991199	0.173198	5.67257
ebi-a-GCST90016962	ieu-b-4975	Osteomyelitis || id:ieu-b-4975	genus Alistipes id.968	Weighted median	12	-0.21601	0.184725	0.242257	-0.578071	0.14605	0.805727	0.560979	1.15725
ebi-a-GCST90016962	ieu-b-4975	Osteomyelitis || id:ieu-b-4975	genus Alistipes id.968	Weighted mode	12	-0.201217	0.307346	0.526119	-0.803615	0.401181	0.817735	0.447707	1.49359
ebi-a-GCST90016963	ieu-b-4975	Osteomyelitis || id:ieu-b-4975	genus Allisonella id.2174	Inverse variance weighted	6	0.12224	0.0956985	0.201482	-0.0653295	0.309809	1.13002	0.936759	1.36316
ebi-a-GCST90016963	ieu-b-4975	Osteomyelitis || id:ieu-b-4975	genus Allisonella id.2174	MR Egger	6	0.903074	0.506072	0.148905	-0.0888259	1.89497	2.46718	0.915005	6.65238
ebi-a-GCST90016963	ieu-b-4975	Osteomyelitis || id:ieu-b-4975	genus Allisonella id.2174	Weighted median	6	0.0940691	0.0995626	0.344749	-0.101074	0.289212	1.09864	0.903866	1.33537
ebi-a-GCST90016963	ieu-b-4975	Osteomyelitis || id:ieu-b-4975	genus Allisonella id.2174	Weighted mode	6	0.0546899	0.154316	0.737495	-0.24777	0.35715	1.05621	0.780539	1.42925
ebi-a-GCST90016964	ieu-b-4975	Osteomyelitis || id:ieu-b-4975	genus Alloprevotella id.961	Inverse variance weighted	6	-0.017103	0.0830773	0.836894	-0.179935	0.145729	0.983042	0.835325	1.15688
ebi-a-GCST90016964	ieu-b-4975	Osteomyelitis || id:ieu-b-4975	genus Alloprevotella id.961	MR Egger	6	-0.539272	0.823098	0.548122	-2.15254	1.074	0.583173	0.116188	2.92707
ebi-a-GCST90016964	ieu-b-4975	Osteomyelitis || id:ieu-b-4975	genus Alloprevotella id.961	Weighted median	6	-0.0781612	0.0957783	0.414464	-0.265887	0.109564	0.924815	0.766526	1.11579
ebi-a-GCST90016964	ieu-b-4975	Osteomyelitis || id:ieu-b-4975	genus Alloprevotella id.961	Weighted mode	6	-0.155767	0.155173	0.361538	-0.459905	0.148371	0.855759	0.631343	1.15994
ebi-a-GCST90016965	ieu-b-4975	Osteomyelitis || id:ieu-b-4975	genus Anaerofilum id.2053	Inverse variance weighted	8	-0.130764	0.0789292	0.0975747	-0.285465	0.0239371	0.877425	0.751664	1.02423
ebi-a-GCST90016965	ieu-b-4975	Osteomyelitis || id:ieu-b-4975	genus Anaerofilum id.2053	MR Egger	8	-0.103628	0.374896	0.791502	-0.838424	0.631168	0.901561	0.432391	1.8798
ebi-a-GCST90016965	ieu-b-4975	Osteomyelitis || id:ieu-b-4975	genus Anaerofilum id.2053	Weighted median	8	-0.135086	0.103643	0.192446	-0.338227	0.0680545	0.873641	0.713033	1.07042
ebi-a-GCST90016965	ieu-b-4975	Osteomyelitis || id:ieu-b-4975	genus Anaerofilum id.2053	Weighted mode	8	-0.0888875	0.168564	0.614264	-0.419273	0.241498	0.914949	0.657525	1.27315
ebi-a-GCST90016966	ieu-b-4975	Osteomyelitis || id:ieu-b-4975	genus Anaerostipes id.1991	Inverse variance weighted	11	0.12366	0.121961	0.310614	-0.115383	0.362704	1.13163	0.891025	1.43721
ebi-a-GCST90016966	ieu-b-4975	Osteomyelitis || id:ieu-b-4975	genus Anaerostipes id.1991	MR Egger	11	0.253507	0.384752	0.526467	-0.500608	1.00762	1.28854	0.606162	2.73908
ebi-a-GCST90016966	ieu-b-4975	Osteomyelitis || id:ieu-b-4975	genus Anaerostipes id.1991	Weighted median	11	0.145469	0.16098	0.366181	-0.170051	0.460989	1.15658	0.843622	1.58564
ebi-a-GCST90016966	ieu-b-4975	Osteomyelitis || id:ieu-b-4975	genus Anaerostipes id.1991	Weighted mode	11	0.309637	0.252246	0.247739	-0.184765	0.804039	1.36293	0.8313	2.23455
ebi-a-GCST90016967	ieu-b-4975	Osteomyelitis || id:ieu-b-4975	genus Anaerotruncus id.2054	Inverse variance weighted	12	-0.0129944	0.116739	0.911369	-0.241803	0.215814	0.98709	0.785211	1.24087
ebi-a-GCST90016967	ieu-b-4975	Osteomyelitis || id:ieu-b-4975	genus Anaerotruncus id.2054	MR Egger	12	-0.337759	0.357637	0.367215	-1.03873	0.36321	0.713367	0.353905	1.43794
ebi-a-GCST90016967	ieu-b-4975	Osteomyelitis || id:ieu-b-4975	genus Anaerotruncus id.2054	Weighted median	12	-0.06038	0.157142	0.700802	-0.368379	0.247619	0.941407	0.691855	1.28097
ebi-a-GCST90016967	ieu-b-4975	Osteomyelitis || id:ieu-b-4975	genus Anaerotruncus id.2054	Weighted mode	12	-0.133741	0.235758	0.581914	-0.595826	0.328344	0.874816	0.551107	1.38867
ebi-a-GCST90016968	ieu-b-4975	Osteomyelitis || id:ieu-b-4975	genus Bacteroides id.918	Inverse variance weighted	8	-0.181629	0.1818	0.317764	-0.537957	0.174698	0.83391	0.58394	1.19089
ebi-a-GCST90016968	ieu-b-4975	Osteomyelitis || id:ieu-b-4975	genus Bacteroides id.918	MR Egger	8	-0.28363	1.0734	0.80044	-2.38749	1.82023	0.753045	0.0918603	6.17325
ebi-a-GCST90016968	ieu-b-4975	Osteomyelitis || id:ieu-b-4975	genus Bacteroides id.918	Weighted median	8	-0.125492	0.224677	0.576473	-0.565859	0.314875	0.882063	0.567872	1.37009
ebi-a-GCST90016968	ieu-b-4975	Osteomyelitis || id:ieu-b-4975	genus Bacteroides id.918	Weighted mode	8	-0.0622953	0.336274	0.858285	-0.721393	0.596802	0.939605	0.486075	1.8163
ebi-a-GCST90016969	ieu-b-4975	Osteomyelitis || id:ieu-b-4975	genus Barnesiella id.944	Inverse variance weighted	12	-0.00547235	0.119446	0.963458	-0.239587	0.228642	0.994543	0.786953	1.25689
ebi-a-GCST90016969	ieu-b-4975	Osteomyelitis || id:ieu-b-4975	genus Barnesiella id.944	MR Egger	12	0.0588096	0.402194	0.886652	-0.729491	0.84711	1.06057	0.482154	2.3329
ebi-a-GCST90016969	ieu-b-4975	Osteomyelitis || id:ieu-b-4975	genus Barnesiella id.944	Weighted median	12	-0.114757	0.157138	0.46521	-0.422747	0.193233	0.891583	0.655244	1.21317
ebi-a-GCST90016969	ieu-b-4975	Osteomyelitis || id:ieu-b-4975	genus Barnesiella id.944	Weighted mode	12	-0.281073	0.285509	0.346046	-0.840671	0.278525	0.754973	0.431421	1.32118
ebi-a-GCST90016970	ieu-b-4975	Osteomyelitis || id:ieu-b-4975	genus Bifidobacterium id.436	Inverse variance weighted	11	-0.0486554	0.102145	0.633835	-0.24886	0.151549	0.952509	0.779689	1.16364
ebi-a-GCST90016970	ieu-b-4975	Osteomyelitis || id:ieu-b-4975	genus Bifidobacterium id.436	MR Egger	11	-0.187137	0.246533	0.467221	-0.670343	0.296068	0.82933	0.511533	1.34456
ebi-a-GCST90016970	ieu-b-4975	Osteomyelitis || id:ieu-b-4975	genus Bifidobacterium id.436	Weighted median	11	-0.0841959	0.137085	0.539092	-0.352883	0.184491	0.919251	0.70266	1.20261
ebi-a-GCST90016970	ieu-b-4975	Osteomyelitis || id:ieu-b-4975	genus Bifidobacterium id.436	Weighted mode	11	-0.132854	0.178595	0.474061	-0.4829	0.217191	0.875593	0.616992	1.24258
ebi-a-GCST90016971	ieu-b-4975	Osteomyelitis || id:ieu-b-4975	genus Bilophila id.3170	Inverse variance weighted	13	0.15024	0.124852	0.228843	-0.0944699	0.39495	1.16211	0.909855	1.48431
ebi-a-GCST90016971	ieu-b-4975	Osteomyelitis || id:ieu-b-4975	genus Bilophila id.3170	MR Egger	13	-0.334838	0.575072	0.572136	-1.46198	0.792302	0.715454	0.231777	2.20847
ebi-a-GCST90016971	ieu-b-4975	Osteomyelitis || id:ieu-b-4975	genus Bilophila id.3170	Weighted median	13	0.156319	0.15178	0.303055	-0.14117	0.453808	1.1692	0.868341	1.5743
ebi-a-GCST90016971	ieu-b-4975	Osteomyelitis || id:ieu-b-4975	genus Bilophila id.3170	Weighted mode	13	0.174858	0.267771	0.52606	-0.349973	0.699689	1.19108	0.704707	2.01313
ebi-a-GCST90016972	ieu-b-4975	Osteomyelitis || id:ieu-b-4975	genus Blautia id.1992	Inverse variance weighted	7	-0.163552	0.243266	0.501381	-0.640353	0.313249	0.849122	0.527107	1.36786
ebi-a-GCST90016972	ieu-b-4975	Osteomyelitis || id:ieu-b-4975	genus Blautia id.1992	MR Egger	7	0.0108488	0.490807	0.98322	-0.951133	0.972831	1.01091	0.386303	2.64542
ebi-a-GCST90016972	ieu-b-4975	Osteomyelitis || id:ieu-b-4975	genus Blautia id.1992	Weighted median	7	0.175213	0.229567	0.445325	-0.274738	0.625163	1.1915	0.759771	1.86855
ebi-a-GCST90016972	ieu-b-4975	Osteomyelitis || id:ieu-b-4975	genus Blautia id.1992	Weighted mode	7	0.262807	0.21743	0.272247	-0.163356	0.68897	1.30058	0.849289	1.99166
ebi-a-GCST90016973	ieu-b-4975	Osteomyelitis || id:ieu-b-4975	genus Butyricicoccus id.2055	Inverse variance weighted	7	-0.0533202	0.130417	0.682654	-0.308937	0.202297	0.948076	0.734227	1.22421
ebi-a-GCST90016973	ieu-b-4975	Osteomyelitis || id:ieu-b-4975	genus Butyricicoccus id.2055	MR Egger	7	0.0166343	0.256673	0.950839	-0.486445	0.519714	1.01677	0.614808	1.68155
ebi-a-GCST90016973	ieu-b-4975	Osteomyelitis || id:ieu-b-4975	genus Butyricicoccus id.2055	Weighted median	7	-0.00655385	0.172307	0.969659	-0.344276	0.331168	0.993468	0.708733	1.39259
ebi-a-GCST90016973	ieu-b-4975	Osteomyelitis || id:ieu-b-4975	genus Butyricicoccus id.2055	Weighted mode	7	0.017682	0.19608	0.931081	-0.366634	0.401998	1.01784	0.693063	1.49481
ebi-a-GCST90016974	ieu-b-4975	Osteomyelitis || id:ieu-b-4975	genus Butyricimonas id.945	Inverse variance weighted	13	0.204699	0.090229	0.0232889	0.0278502	0.381548	1.22716	1.02824	1.46455
ebi-a-GCST90016974	ieu-b-4975	Osteomyelitis || id:ieu-b-4975	genus Butyricimonas id.945	MR Egger	13	0.265596	0.30703	0.405482	-0.336182	0.867375	1.30421	0.714493	2.38065
ebi-a-GCST90016974	ieu-b-4975	Osteomyelitis || id:ieu-b-4975	genus Butyricimonas id.945	Weighted median	13	0.168006	0.128046	0.189493	-0.0829635	0.418976	1.18294	0.920385	1.5204
ebi-a-GCST90016974	ieu-b-4975	Osteomyelitis || id:ieu-b-4975	genus Butyricimonas id.945	Weighted mode	13	0.287938	0.234336	0.242722	-0.171361	0.747237	1.33367	0.842517	2.11116
ebi-a-GCST90016975	ieu-b-4975	Osteomyelitis || id:ieu-b-4975	genus Butyrivibrio id.1993	Inverse variance weighted	13	-0.0841815	0.0523593	0.107886	-0.186806	0.0184427	0.919264	0.829605	1.01861
ebi-a-GCST90016975	ieu-b-4975	Osteomyelitis || id:ieu-b-4975	genus Butyrivibrio id.1993	MR Egger	13	-0.302423	0.221416	0.199258	-0.736398	0.131552	0.739025	0.478835	1.1406
ebi-a-GCST90016975	ieu-b-4975	Osteomyelitis || id:ieu-b-4975	genus Butyrivibrio id.1993	Weighted median	13	-0.130599	0.0677702	0.0539688	-0.263429	0.00223051	0.87757	0.768412	1.00223
ebi-a-GCST90016975	ieu-b-4975	Osteomyelitis || id:ieu-b-4975	genus Butyrivibrio id.1993	Weighted mode	13	-0.136954	0.11379	0.251962	-0.359983	0.0860745	0.87201	0.697688	1.08989
ebi-a-GCST90016976	ieu-b-4975	Osteomyelitis || id:ieu-b-4975	genus Candidatus Soleaferrea id.11350	Inverse variance weighted	10	0.00117728	0.081281	0.988444	-0.158133	0.160488	1.00118	0.853736	1.17408
ebi-a-GCST90016976	ieu-b-4975	Osteomyelitis || id:ieu-b-4975	genus Candidatus Soleaferrea id.11350	MR Egger	10	0.207563	0.854535	0.814198	-1.46732	1.88245	1.23068	0.230541	6.56958
ebi-a-GCST90016976	ieu-b-4975	Osteomyelitis || id:ieu-b-4975	genus Candidatus Soleaferrea id.11350	Weighted median	10	0.0217475	0.103006	0.832787	-0.180144	0.223639	1.02199	0.83515	1.25062
ebi-a-GCST90016976	ieu-b-4975	Osteomyelitis || id:ieu-b-4975	genus Candidatus Soleaferrea id.11350	Weighted mode	10	0.041125	0.170539	0.814845	-0.293131	0.375381	1.04198	0.745924	1.45555
ebi-a-GCST90016977	ieu-b-4975	Osteomyelitis || id:ieu-b-4975	genus Catenibacterium id.2153	Inverse variance weighted	5	-0.0728837	0.0811209	0.368941	-0.231881	0.0861131	0.929709	0.793041	1.08993
ebi-a-GCST90016977	ieu-b-4975	Osteomyelitis || id:ieu-b-4975	genus Catenibacterium id.2153	MR Egger	5	1.08315	0.730514	0.234772	-0.348658	2.51496	2.95397	0.705634	12.3661
ebi-a-GCST90016977	ieu-b-4975	Osteomyelitis || id:ieu-b-4975	genus Catenibacterium id.2153	Weighted median	5	-0.0473162	0.101573	0.641333	-0.246398	0.151766	0.953786	0.781611	1.16389
ebi-a-GCST90016977	ieu-b-4975	Osteomyelitis || id:ieu-b-4975	genus Catenibacterium id.2153	Weighted mode	5	-0.0349113	0.15581	0.833688	-0.3403	0.270477	0.965691	0.711557	1.31059
ebi-a-GCST90016978	ieu-b-4975	Osteomyelitis || id:ieu-b-4975	genus Christensenellaceae R 7group id.11283	Inverse variance weighted	8	0.107051	0.191389	0.575929	-0.268071	0.482174	1.11299	0.764854	1.61959
ebi-a-GCST90016978	ieu-b-4975	Osteomyelitis || id:ieu-b-4975	genus Christensenellaceae R 7group id.11283	MR Egger	8	-0.503936	0.608481	0.439258	-1.69656	0.688686	0.604148	0.183313	1.9911
ebi-a-GCST90016978	ieu-b-4975	Osteomyelitis || id:ieu-b-4975	genus Christensenellaceae R 7group id.11283	Weighted median	8	0.0254849	0.210766	0.903758	-0.387616	0.438586	1.02581	0.678673	1.55051
ebi-a-GCST90016978	ieu-b-4975	Osteomyelitis || id:ieu-b-4975	genus Christensenellaceae R 7group id.11283	Weighted mode	8	-0.00599705	0.333021	0.986135	-0.658718	0.646723	0.994021	0.517515	1.90927
ebi-a-GCST90016979	ieu-b-4975	Osteomyelitis || id:ieu-b-4975	genus Clostridium innocuum group id.14397	Inverse variance weighted	8	0.0931582	0.107454	0.385966	-0.117452	0.303768	1.09764	0.889183	1.35496
ebi-a-GCST90016979	ieu-b-4975	Osteomyelitis || id:ieu-b-4975	genus Clostridium innocuum group id.14397	MR Egger	8	-0.555158	0.496707	0.30645	-1.5287	0.418388	0.573982	0.216817	1.51951
ebi-a-GCST90016979	ieu-b-4975	Osteomyelitis || id:ieu-b-4975	genus Clostridium innocuum group id.14397	Weighted median	8	0.100928	0.104646	0.33481	-0.104178	0.306034	1.1062	0.901065	1.35803
ebi-a-GCST90016979	ieu-b-4975	Osteomyelitis || id:ieu-b-4975	genus Clostridium innocuum group id.14397	Weighted mode	8	0.173046	0.189574	0.391693	-0.198519	0.544611	1.18892	0.819945	1.72394
ebi-a-GCST90016980	ieu-b-4975	Osteomyelitis || id:ieu-b-4975	genus Clostridium sensustricto1 id.1873	Inverse variance weighted	7	0.0121294	0.134637	0.928216	-0.251758	0.276017	1.0122	0.777433	1.31787
ebi-a-GCST90016980	ieu-b-4975	Osteomyelitis || id:ieu-b-4975	genus Clostridium sensustricto1 id.1873	MR Egger	7	0.184479	0.308099	0.575421	-0.419395	0.788354	1.20259	0.657444	2.19977
ebi-a-GCST90016980	ieu-b-4975	Osteomyelitis || id:ieu-b-4975	genus Clostridium sensustricto1 id.1873	Weighted median	7	0.145628	0.165973	0.380258	-0.179679	0.470935	1.15677	0.835539	1.60149
ebi-a-GCST90016980	ieu-b-4975	Osteomyelitis || id:ieu-b-4975	genus Clostridium sensustricto1 id.1873	Weighted mode	7	0.16977	0.188444	0.402349	-0.199579	0.53912	1.18503	0.819075	1.7145
ebi-a-GCST90016981	ieu-b-4975	Osteomyelitis || id:ieu-b-4975	genus Collinsella id.815	Inverse variance weighted	8	-0.242535	0.191111	0.204414	-0.617112	0.132043	0.784637	0.5395	1.14116
ebi-a-GCST90016981	ieu-b-4975	Osteomyelitis || id:ieu-b-4975	genus Collinsella id.815	MR Egger	8	-0.516164	0.742277	0.512836	-1.97103	0.9387	0.596806	0.139314	2.55666
ebi-a-GCST90016981	ieu-b-4975	Osteomyelitis || id:ieu-b-4975	genus Collinsella id.815	Weighted median	8	-0.0152653	0.197177	0.93829	-0.401732	0.371201	0.984851	0.66916	1.44947
ebi-a-GCST90016981	ieu-b-4975	Osteomyelitis || id:ieu-b-4975	genus Collinsella id.815	Weighted mode	8	0.0859715	0.249284	0.74032	-0.402626	0.574569	1.08978	0.668562	1.77636
ebi-a-GCST90016982	ieu-b-4975	Osteomyelitis || id:ieu-b-4975	genus Coprobacter id.949	Inverse variance weighted	11	-0.0266226	0.105086	0.800005	-0.232592	0.179346	0.973729	0.792477	1.19644
ebi-a-GCST90016982	ieu-b-4975	Osteomyelitis || id:ieu-b-4975	genus Coprobacter id.949	MR Egger	11	0.147008	0.364904	0.696447	-0.568204	0.862221	1.15836	0.566542	2.36841
ebi-a-GCST90016982	ieu-b-4975	Osteomyelitis || id:ieu-b-4975	genus Coprobacter id.949	Weighted median	11	-0.00975393	0.110241	0.929496	-0.225826	0.206318	0.990293	0.797857	1.22914
ebi-a-GCST90016982	ieu-b-4975	Osteomyelitis || id:ieu-b-4975	genus Coprobacter id.949	Weighted mode	11	-0.00339881	0.149884	0.982355	-0.297171	0.290374	0.996607	0.742917	1.33693
ebi-a-GCST90016983	ieu-b-4975	Osteomyelitis || id:ieu-b-4975	genus Coprococcus1 id.11301	Inverse variance weighted	11	-0.10717	0.108145	0.321696	-0.319134	0.104795	0.898373	0.726778	1.11048
ebi-a-GCST90016983	ieu-b-4975	Osteomyelitis || id:ieu-b-4975	genus Coprococcus1 id.11301	MR Egger	11	-0.418079	0.253106	0.13297	-0.914167	0.0780086	0.65831	0.40085	1.08113
ebi-a-GCST90016983	ieu-b-4975	Osteomyelitis || id:ieu-b-4975	genus Coprococcus1 id.11301	Weighted median	11	-0.216682	0.144515	0.133777	-0.499931	0.0665673	0.805186	0.606572	1.06883
ebi-a-GCST90016983	ieu-b-4975	Osteomyelitis || id:ieu-b-4975	genus Coprococcus1 id.11301	Weighted mode	11	-0.227184	0.210076	0.304892	-0.638933	0.184565	0.796774	0.527855	1.2027
ebi-a-GCST90016984	ieu-b-4975	Osteomyelitis || id:ieu-b-4975	genus Coprococcus2 id.11302	Inverse variance weighted	8	0.095934	0.122996	0.435404	-0.145138	0.337006	1.10069	0.864903	1.40075
ebi-a-GCST90016984	ieu-b-4975	Osteomyelitis || id:ieu-b-4975	genus Coprococcus2 id.11302	MR Egger	8	0.653307	0.966133	0.524104	-1.24031	2.54693	1.92189	0.289294	12.7678
ebi-a-GCST90016984	ieu-b-4975	Osteomyelitis || id:ieu-b-4975	genus Coprococcus2 id.11302	Weighted median	8	-0.0370524	0.159176	0.815935	-0.349038	0.274933	0.963626	0.705366	1.31644
ebi-a-GCST90016984	ieu-b-4975	Osteomyelitis || id:ieu-b-4975	genus Coprococcus2 id.11302	Weighted mode	8	-0.0590366	0.222448	0.798351	-0.495035	0.376962	0.942672	0.609549	1.45785
ebi-a-GCST90016985	ieu-b-4975	Osteomyelitis || id:ieu-b-4975	genus Coprococcus3 id.11303	Inverse variance weighted	7	0.31569	0.144532	0.0289459	0.0324073	0.598972	1.3712	1.03294	1.82025
ebi-a-GCST90016985	ieu-b-4975	Osteomyelitis || id:ieu-b-4975	genus Coprococcus3 id.11303	MR Egger	7	0.222013	0.500773	0.676045	-0.759502	1.20353	1.24859	0.4679	3.33185
ebi-a-GCST90016985	ieu-b-4975	Osteomyelitis || id:ieu-b-4975	genus Coprococcus3 id.11303	Weighted median	7	0.3189	0.188419	0.0905504	-0.0504019	0.688202	1.37561	0.950847	1.99013
ebi-a-GCST90016985	ieu-b-4975	Osteomyelitis || id:ieu-b-4975	genus Coprococcus3 id.11303	Weighted mode	7	0.293625	0.270512	0.3194	-0.236579	0.823829	1.34128	0.789324	2.27921
ebi-a-GCST90016986	ieu-b-4975	Osteomyelitis || id:ieu-b-4975	genus Defluviitaleaceae UCG011 id.11287	Inverse variance weighted	8	0.0499025	0.0965052	0.605088	-0.139248	0.239053	1.05117	0.870013	1.27005
ebi-a-GCST90016986	ieu-b-4975	Osteomyelitis || id:ieu-b-4975	genus Defluviitaleaceae UCG011 id.11287	MR Egger	8	-0.068298	0.324451	0.840242	-0.704222	0.567627	0.933982	0.494493	1.76408
ebi-a-GCST90016986	ieu-b-4975	Osteomyelitis || id:ieu-b-4975	genus Defluviitaleaceae UCG011 id.11287	Weighted median	8	-0.000905976	0.12651	0.994286	-0.248865	0.247054	0.999094	0.779685	1.28025
ebi-a-GCST90016986	ieu-b-4975	Osteomyelitis || id:ieu-b-4975	genus Defluviitaleaceae UCG011 id.11287	Weighted mode	8	-0.118273	0.21033	0.591441	-0.53052	0.293974	0.888453	0.588299	1.34175
ebi-a-GCST90016987	ieu-b-4975	Osteomyelitis || id:ieu-b-4975	genus Desulfovibrio id.3173	Inverse variance weighted	9	-0.0518106	0.100384	0.605768	-0.248564	0.144942	0.949509	0.77992	1.15597
ebi-a-GCST90016987	ieu-b-4975	Osteomyelitis || id:ieu-b-4975	genus Desulfovibrio id.3173	MR Egger	9	0.107701	0.310894	0.739204	-0.50165	0.717052	1.11371	0.605531	2.04839
ebi-a-GCST90016987	ieu-b-4975	Osteomyelitis || id:ieu-b-4975	genus Desulfovibrio id.3173	Weighted median	9	-0.0399382	0.137454	0.77139	-0.309347	0.229471	0.960849	0.733926	1.25793
ebi-a-GCST90016987	ieu-b-4975	Osteomyelitis || id:ieu-b-4975	genus Desulfovibrio id.3173	Weighted mode	9	-0.0498327	0.194741	0.804491	-0.431526	0.33186	0.951389	0.649517	1.39356
ebi-a-GCST90016988	ieu-b-4975	Osteomyelitis || id:ieu-b-4975	genus Dialister id.2183	Inverse variance weighted	11	-0.104561	0.105614	0.32216	-0.311565	0.102443	0.90072	0.7323	1.10787
ebi-a-GCST90016988	ieu-b-4975	Osteomyelitis || id:ieu-b-4975	genus Dialister id.2183	MR Egger	11	-0.262871	0.421573	0.548399	-1.08915	0.563411	0.768841	0.336501	1.75665
ebi-a-GCST90016988	ieu-b-4975	Osteomyelitis || id:ieu-b-4975	genus Dialister id.2183	Weighted median	11	-0.0434376	0.132788	0.743576	-0.303701	0.216826	0.957492	0.738081	1.24213
ebi-a-GCST90016988	ieu-b-4975	Osteomyelitis || id:ieu-b-4975	genus Dialister id.2183	Weighted mode	11	-0.0166178	0.199912	0.935392	-0.408445	0.37521	0.98352	0.664683	1.4553
ebi-a-GCST90016989	ieu-b-4975	Osteomyelitis || id:ieu-b-4975	genus Dorea id.1997	Inverse variance weighted	9	0.0471605	0.132548	0.72199	-0.212633	0.306954	1.04829	0.808452	1.35928
ebi-a-GCST90016989	ieu-b-4975	Osteomyelitis || id:ieu-b-4975	genus Dorea id.1997	MR Egger	9	-0.440428	0.357519	0.257758	-1.14117	0.260309	0.643761	0.319447	1.29733
ebi-a-GCST90016989	ieu-b-4975	Osteomyelitis || id:ieu-b-4975	genus Dorea id.1997	Weighted median	9	0.131228	0.17983	0.465551	-0.221238	0.483694	1.14023	0.801526	1.62206
ebi-a-GCST90016989	ieu-b-4975	Osteomyelitis || id:ieu-b-4975	genus Dorea id.1997	Weighted mode	9	0.189228	0.301211	0.547369	-0.401145	0.7796	1.20832	0.669553	2.1806
ebi-a-GCST90016990	ieu-b-4975	Osteomyelitis || id:ieu-b-4975	genus Eggerthella id.819	Inverse variance weighted	9	-0.00527628	0.095591	0.955982	-0.192635	0.182082	0.994738	0.824783	1.19971
ebi-a-GCST90016990	ieu-b-4975	Osteomyelitis || id:ieu-b-4975	genus Eggerthella id.819	MR Egger	9	-0.401686	0.414979	0.365307	-1.21504	0.411672	0.669191	0.296697	1.50934
ebi-a-GCST90016990	ieu-b-4975	Osteomyelitis || id:ieu-b-4975	genus Eggerthella id.819	Weighted median	9	-0.123517	0.1125	0.272237	-0.344017	0.0969837	0.883807	0.708917	1.10184
ebi-a-GCST90016990	ieu-b-4975	Osteomyelitis || id:ieu-b-4975	genus Eggerthella id.819	Weighted mode	9	-0.180395	0.169753	0.318947	-0.513111	0.152322	0.834941	0.59863	1.16453
ebi-a-GCST90016991	ieu-b-4975	Osteomyelitis || id:ieu-b-4975	genus Eisenbergiella id.11304	Inverse variance weighted	10	0.000822648	0.0777012	0.991553	-0.151472	0.153117	1.00082	0.859442	1.16546
ebi-a-GCST90016991	ieu-b-4975	Osteomyelitis || id:ieu-b-4975	genus Eisenbergiella id.11304	MR Egger	10	-0.322158	0.590455	0.600212	-1.47945	0.835133	0.724584	0.227763	2.30512
ebi-a-GCST90016991	ieu-b-4975	Osteomyelitis || id:ieu-b-4975	genus Eisenbergiella id.11304	Weighted median	10	-0.031746	0.100609	0.752353	-0.22894	0.165448	0.968753	0.795376	1.17992
ebi-a-GCST90016991	ieu-b-4975	Osteomyelitis || id:ieu-b-4975	genus Eisenbergiella id.11304	Weighted mode	10	-0.132565	0.181639	0.484059	-0.488578	0.223448	0.875846	0.613498	1.25038
ebi-a-GCST90016992	ieu-b-4975	Osteomyelitis || id:ieu-b-4975	genus Enterorhabdus id.820	Inverse variance weighted	6	0.105842	0.104516	0.31121	-0.0990093	0.310693	1.11165	0.905734	1.36437
ebi-a-GCST90016992	ieu-b-4975	Osteomyelitis || id:ieu-b-4975	genus Enterorhabdus id.820	MR Egger	6	0.0319603	0.278539	0.914178	-0.513977	0.577898	1.03248	0.598112	1.78229
ebi-a-GCST90016992	ieu-b-4975	Osteomyelitis || id:ieu-b-4975	genus Enterorhabdus id.820	Weighted median	6	0.133858	0.132976	0.314109	-0.126774	0.394491	1.14323	0.880933	1.48363
ebi-a-GCST90016992	ieu-b-4975	Osteomyelitis || id:ieu-b-4975	genus Enterorhabdus id.820	Weighted mode	6	0.146521	0.156317	0.391619	-0.159861	0.452903	1.1578	0.852263	1.57287
ebi-a-GCST90016993	ieu-b-4975	Osteomyelitis || id:ieu-b-4975	genus Erysipelatoclostridium id.11381	Inverse variance weighted	15	-0.0132301	0.0919888	0.885641	-0.193528	0.167068	0.986857	0.824047	1.18183
ebi-a-GCST90016993	ieu-b-4975	Osteomyelitis || id:ieu-b-4975	genus Erysipelatoclostridium id.11381	MR Egger	15	-0.445805	0.351164	0.226517	-1.13409	0.242477	0.640308	0.321716	1.2744
ebi-a-GCST90016993	ieu-b-4975	Osteomyelitis || id:ieu-b-4975	genus Erysipelatoclostridium id.11381	Weighted median	15	-0.0399073	0.115622	0.729979	-0.266527	0.186712	0.960879	0.766036	1.20528
ebi-a-GCST90016993	ieu-b-4975	Osteomyelitis || id:ieu-b-4975	genus Erysipelatoclostridium id.11381	Weighted mode	15	-0.146049	0.212809	0.503737	-0.563154	0.271056	0.864115	0.56941	1.31135
ebi-a-GCST90016994	ieu-b-4975	Osteomyelitis || id:ieu-b-4975	genus Erysipelotrichaceae UCG003 id.11384	Inverse variance weighted	8	-0.0961938	0.142964	0.50104	-0.376403	0.184015	0.908288	0.686326	1.20203
ebi-a-GCST90016994	ieu-b-4975	Osteomyelitis || id:ieu-b-4975	genus Erysipelotrichaceae UCG003 id.11384	MR Egger	8	-0.237578	0.352403	0.525313	-0.928287	0.453132	0.788535	0.39523	1.57323
ebi-a-GCST90016994	ieu-b-4975	Osteomyelitis || id:ieu-b-4975	genus Erysipelotrichaceae UCG003 id.11384	Weighted median	8	-0.116425	0.193009	0.546369	-0.494722	0.261872	0.890097	0.609741	1.29936
ebi-a-GCST90016994	ieu-b-4975	Osteomyelitis || id:ieu-b-4975	genus Erysipelotrichaceae UCG003 id.11384	Weighted mode	8	-0.0621207	0.256086	0.815287	-0.564049	0.439807	0.939769	0.568901	1.55241
ebi-a-GCST90016995	ieu-b-4975	Osteomyelitis || id:ieu-b-4975	genus Escherichia Shigella id.3504	Inverse variance weighted	10	-0.0805642	0.149187	0.589182	-0.37297	0.211842	0.922596	0.688686	1.23595
ebi-a-GCST90016995	ieu-b-4975	Osteomyelitis || id:ieu-b-4975	genus Escherichia Shigella id.3504	MR Egger	10	-0.728787	0.366301	0.0818258	-1.44674	-0.0108364	0.482494	0.235337	0.989222
ebi-a-GCST90016995	ieu-b-4975	Osteomyelitis || id:ieu-b-4975	genus Escherichia Shigella id.3504	Weighted median	10	-0.0989881	0.166799	0.552875	-0.425914	0.227938	0.905753	0.653173	1.25601
ebi-a-GCST90016995	ieu-b-4975	Osteomyelitis || id:ieu-b-4975	genus Escherichia Shigella id.3504	Weighted mode	10	-0.0638116	0.316605	0.844751	-0.684358	0.556735	0.938182	0.504414	1.74497
ebi-a-GCST90016996	ieu-b-4975	Osteomyelitis || id:ieu-b-4975	genus Eubacterium brachy group id.11296	Inverse variance weighted	9	0.0850797	0.068598	0.214878	-0.0493725	0.219532	1.0888	0.951827	1.24549
ebi-a-GCST90016996	ieu-b-4975	Osteomyelitis || id:ieu-b-4975	genus Eubacterium brachy group id.11296	MR Egger	9	0.173736	0.268942	0.538872	-0.353389	0.700862	1.18974	0.702304	2.01549
ebi-a-GCST90016996	ieu-b-4975	Osteomyelitis || id:ieu-b-4975	genus Eubacterium brachy group id.11296	Weighted median	9	0.125747	0.0935367	0.178833	-0.0575853	0.309079	1.13399	0.944041	1.36217
ebi-a-GCST90016996	ieu-b-4975	Osteomyelitis || id:ieu-b-4975	genus Eubacterium brachy group id.11296	Weighted mode	9	0.157904	0.138016	0.285659	-0.112608	0.428416	1.17105	0.893501	1.53482
ebi-a-GCST90016997	ieu-b-4975	Osteomyelitis || id:ieu-b-4975	genus Eubacterium coprostanoligenes group id.11375	Inverse variance weighted	13	-0.0535716	0.116908	0.646782	-0.282711	0.175568	0.947838	0.753738	1.19192
ebi-a-GCST90016997	ieu-b-4975	Osteomyelitis || id:ieu-b-4975	genus Eubacterium coprostanoligenes group id.11375	MR Egger	13	0.366152	0.469733	0.452136	-0.554525	1.28683	1.44217	0.574345	3.62129
ebi-a-GCST90016997	ieu-b-4975	Osteomyelitis || id:ieu-b-4975	genus Eubacterium coprostanoligenes group id.11375	Weighted median	13	-0.00435428	0.154106	0.977459	-0.306402	0.297693	0.995655	0.736091	1.34675
ebi-a-GCST90016997	ieu-b-4975	Osteomyelitis || id:ieu-b-4975	genus Eubacterium coprostanoligenes group id.11375	Weighted mode	13	0.0187034	0.257495	0.943292	-0.485987	0.523393	1.01888	0.61509	1.68775
ebi-a-GCST90016998	ieu-b-4975	Osteomyelitis || id:ieu-b-4975	genus Eubacterium eligens group id.14372	Inverse variance weighted	7	0.23061	0.143718	0.108581	-0.0510767	0.512297	1.25937	0.950206	1.66912
ebi-a-GCST90016998	ieu-b-4975	Osteomyelitis || id:ieu-b-4975	genus Eubacterium eligens group id.14372	MR Egger	7	-0.143768	0.577547	0.813318	-1.27576	0.988224	0.866088	0.279218	2.68646
ebi-a-GCST90016998	ieu-b-4975	Osteomyelitis || id:ieu-b-4975	genus Eubacterium eligens group id.14372	Weighted median	7	0.142362	0.192746	0.460153	-0.235421	0.520144	1.15299	0.790238	1.68227
ebi-a-GCST90016998	ieu-b-4975	Osteomyelitis || id:ieu-b-4975	genus Eubacterium eligens group id.14372	Weighted mode	7	0.0754233	0.276784	0.794374	-0.467074	0.617921	1.07834	0.626834	1.85507
ebi-a-GCST90016999	ieu-b-4975	Osteomyelitis || id:ieu-b-4975	genus Eubacterium fissicatena group id.14373	Inverse variance weighted	9	0.0663829	0.0825792	0.421472	-0.0954724	0.228238	1.06864	0.908943	1.25638
ebi-a-GCST90016999	ieu-b-4975	Osteomyelitis || id:ieu-b-4975	genus Eubacterium fissicatena group id.14373	MR Egger	9	0.0992912	0.468747	0.838281	-0.819453	1.01804	1.10439	0.440673	2.76775
ebi-a-GCST90016999	ieu-b-4975	Osteomyelitis || id:ieu-b-4975	genus Eubacterium fissicatena group id.14373	Weighted median	9	0.117914	0.0986378	0.231922	-0.0754163	0.311244	1.12515	0.927357	1.36512
ebi-a-GCST90016999	ieu-b-4975	Osteomyelitis || id:ieu-b-4975	genus Eubacterium fissicatena group id.14373	Weighted mode	9	0.214753	0.187746	0.285757	-0.153229	0.582735	1.23956	0.857933	1.79093
ebi-a-GCST90017000	ieu-b-4975	Osteomyelitis || id:ieu-b-4975	genus Eubacterium hallii group id.11338	Inverse variance weighted	15	-0.090598	0.10833	0.402976	-0.302924	0.121728	0.913385	0.738655	1.12945
ebi-a-GCST90017000	ieu-b-4975	Osteomyelitis || id:ieu-b-4975	genus Eubacterium hallii group id.11338	MR Egger	15	0.257998	0.229798	0.281866	-0.192406	0.708401	1.29434	0.824972	2.03074
ebi-a-GCST90017000	ieu-b-4975	Osteomyelitis || id:ieu-b-4975	genus Eubacterium hallii group id.11338	Weighted median	15	-0.13024	0.144749	0.368245	-0.413947	0.153467	0.877885	0.661036	1.16587
ebi-a-GCST90017000	ieu-b-4975	Osteomyelitis || id:ieu-b-4975	genus Eubacterium hallii group id.11338	Weighted mode	15	-0.239674	0.26386	0.379071	-0.756841	0.277492	0.786884	0.469146	1.31982
ebi-a-GCST90017001	ieu-b-4975	Osteomyelitis || id:ieu-b-4975	genus Eubacterium nodatum group id.11297	Inverse variance weighted	10	0.0632266	0.0577847	0.273878	-0.0500314	0.176485	1.06527	0.9512	1.19302
ebi-a-GCST90017001	ieu-b-4975	Osteomyelitis || id:ieu-b-4975	genus Eubacterium nodatum group id.11297	MR Egger	10	-0.0700798	0.26676	0.799415	-0.59293	0.45277	0.932319	0.552706	1.57266
ebi-a-GCST90017001	ieu-b-4975	Osteomyelitis || id:ieu-b-4975	genus Eubacterium nodatum group id.11297	Weighted median	10	0.0339908	0.0768987	0.658474	-0.116731	0.184712	1.03458	0.889825	1.20287
ebi-a-GCST90017001	ieu-b-4975	Osteomyelitis || id:ieu-b-4975	genus Eubacterium nodatum group id.11297	Weighted mode	10	0.0403534	0.125859	0.755815	-0.20633	0.287037	1.04118	0.813564	1.33247
ebi-a-GCST90017002	ieu-b-4975	Osteomyelitis || id:ieu-b-4975	genus Eubacterium oxidoreducens group id.11339	Inverse variance weighted	4	-0.201034	0.112597	0.0741905	-0.421724	0.0196553	0.817884	0.655915	1.01985
ebi-a-GCST90017002	ieu-b-4975	Osteomyelitis || id:ieu-b-4975	genus Eubacterium oxidoreducens group id.11339	MR Egger	4	0.214583	0.339506	0.591972	-0.450849	0.880015	1.23935	0.637087	2.41094
ebi-a-GCST90017002	ieu-b-4975	Osteomyelitis || id:ieu-b-4975	genus Eubacterium oxidoreducens group id.11339	Weighted median	4	-0.178191	0.151854	0.240621	-0.475824	0.119443	0.836783	0.621373	1.12687
ebi-a-GCST90017002	ieu-b-4975	Osteomyelitis || id:ieu-b-4975	genus Eubacterium oxidoreducens group id.11339	Weighted mode	4	-0.127618	0.195047	0.559606	-0.509911	0.254674	0.880189	0.600549	1.29004
ebi-a-GCST90017003	ieu-b-4975	Osteomyelitis || id:ieu-b-4975	genus Eubacterium rectale group id.14374	Inverse variance weighted	8	-0.00798158	0.145314	0.956197	-0.292797	0.276834	0.99205	0.746173	1.31895
ebi-a-GCST90017003	ieu-b-4975	Osteomyelitis || id:ieu-b-4975	genus Eubacterium rectale group id.14374	MR Egger	8	0.432469	0.51701	0.434927	-0.580871	1.44581	1.54106	0.559411	4.24529
ebi-a-GCST90017003	ieu-b-4975	Osteomyelitis || id:ieu-b-4975	genus Eubacterium rectale group id.14374	Weighted median	8	0.00370458	0.178257	0.983419	-0.345678	0.353088	1.00371	0.70774	1.42346
ebi-a-GCST90017003	ieu-b-4975	Osteomyelitis || id:ieu-b-4975	genus Eubacterium rectale group id.14374	Weighted mode	8	0.0164559	0.261098	0.951508	-0.495297	0.528209	1.01659	0.60939	1.69589
ebi-a-GCST90017004	ieu-b-4975	Osteomyelitis || id:ieu-b-4975	genus Eubacterium ruminantium group id.11340	Inverse variance weighted	15	-0.133542	0.0714817	0.0617334	-0.273647	0.00656163	0.87499	0.760601	1.00658
ebi-a-GCST90017004	ieu-b-4975	Osteomyelitis || id:ieu-b-4975	genus Eubacterium ruminantium group id.11340	MR Egger	15	-0.29242	0.249614	0.262427	-0.781663	0.196824	0.746455	0.457644	1.21753
ebi-a-GCST90017004	ieu-b-4975	Osteomyelitis || id:ieu-b-4975	genus Eubacterium ruminantium group id.11340	Weighted median	15	-0.105866	0.0988512	0.284188	-0.299614	0.0878828	0.899546	0.741104	1.09186
ebi-a-GCST90017004	ieu-b-4975	Osteomyelitis || id:ieu-b-4975	genus Eubacterium ruminantium group id.11340	Weighted mode	15	-0.0546086	0.172374	0.756068	-0.392461	0.283244	0.946856	0.675393	1.32743
ebi-a-GCST90017005	ieu-b-4975	Osteomyelitis || id:ieu-b-4975	genus Eubacterium ventriosum group id.11341	Inverse variance weighted	12	-0.156051	0.13144	0.235131	-0.413673	0.101571	0.855515	0.661217	1.10691
ebi-a-GCST90017005	ieu-b-4975	Osteomyelitis || id:ieu-b-4975	genus Eubacterium ventriosum group id.11341	MR Egger	12	0.142037	0.562729	0.805838	-0.960912	1.24499	1.15262	0.382544	3.47289
ebi-a-GCST90017005	ieu-b-4975	Osteomyelitis || id:ieu-b-4975	genus Eubacterium ventriosum group id.11341	Weighted median	12	0.00484207	0.167952	0.977	-0.324344	0.334028	1.00485	0.723002	1.39658
ebi-a-GCST90017005	ieu-b-4975	Osteomyelitis || id:ieu-b-4975	genus Eubacterium ventriosum group id.11341	Weighted mode	12	0.0108359	0.23235	0.963639	-0.44457	0.466242	1.01089	0.6411	1.59399
ebi-a-GCST90017006	ieu-b-4975	Osteomyelitis || id:ieu-b-4975	genus Eubacterium xylanophilum group id.14375	Inverse variance weighted	8	0.0563569	0.179272	0.753244	-0.295017	0.407731	1.05798	0.744519	1.5034
ebi-a-GCST90017006	ieu-b-4975	Osteomyelitis || id:ieu-b-4975	genus Eubacterium xylanophilum group id.14375	MR Egger	8	-0.500849	0.539257	0.388843	-1.55779	0.556095	0.606016	0.2106	1.74385
ebi-a-GCST90017006	ieu-b-4975	Osteomyelitis || id:ieu-b-4975	genus Eubacterium xylanophilum group id.14375	Weighted median	8	0.139242	0.17839	0.435067	-0.210402	0.488886	1.1494	0.810259	1.6305
ebi-a-GCST90017006	ieu-b-4975	Osteomyelitis || id:ieu-b-4975	genus Eubacterium xylanophilum group id.14375	Weighted mode	8	0.152563	0.255297	0.568934	-0.347819	0.652944	1.16482	0.706227	1.92119
ebi-a-GCST90017007	ieu-b-4975	Osteomyelitis || id:ieu-b-4975	genus Faecalibacterium id.2057	Inverse variance weighted	10	0.111156	0.131513	0.397992	-0.146609	0.368922	1.11757	0.863631	1.44618
ebi-a-GCST90017007	ieu-b-4975	Osteomyelitis || id:ieu-b-4975	genus Faecalibacterium id.2057	MR Egger	10	0.470756	0.233301	0.0783253	0.0134848	0.928026	1.6012	1.01358	2.52951
ebi-a-GCST90017007	ieu-b-4975	Osteomyelitis || id:ieu-b-4975	genus Faecalibacterium id.2057	Weighted median	10	-0.0607046	0.161076	0.706271	-0.376413	0.255004	0.941101	0.686319	1.29047
ebi-a-GCST90017007	ieu-b-4975	Osteomyelitis || id:ieu-b-4975	genus Faecalibacterium id.2057	Weighted mode	10	0.449998	0.240062	0.0936229	-0.020523	0.920519	1.56831	0.979686	2.51059
ebi-a-GCST90017008	ieu-b-4975	Osteomyelitis || id:ieu-b-4975	genus Family XIII AD3011 group id.11293	Inverse variance weighted	12	-0.0491054	0.146613	0.737676	-0.336467	0.238256	0.952081	0.71429	1.26903
ebi-a-GCST90017008	ieu-b-4975	Osteomyelitis || id:ieu-b-4975	genus Family XIII AD3011 group id.11293	MR Egger	12	0.789161	0.641526	0.246801	-0.468231	2.04655	2.20155	0.626109	7.74117
ebi-a-GCST90017008	ieu-b-4975	Osteomyelitis || id:ieu-b-4975	genus Family XIII AD3011 group id.11293	Weighted median	12	0.0174797	0.163265	0.914739	-0.30252	0.33748	1.01763	0.738954	1.40141
ebi-a-GCST90017008	ieu-b-4975	Osteomyelitis || id:ieu-b-4975	genus Family XIII AD3011 group id.11293	Weighted mode	12	0.0369061	0.238353	0.879754	-0.430266	0.504078	1.0376	0.650336	1.65546
ebi-a-GCST90017009	ieu-b-4975	Osteomyelitis || id:ieu-b-4975	genus Family XIII UCG001 id.11294	Inverse variance weighted	8	0.0342537	0.15077	0.820274	-0.261255	0.329762	1.03485	0.770085	1.39064
ebi-a-GCST90017009	ieu-b-4975	Osteomyelitis || id:ieu-b-4975	genus Family XIII UCG001 id.11294	MR Egger	8	-0.190674	0.434571	0.676191	-1.04243	0.661085	0.826402	0.352595	1.93689
ebi-a-GCST90017009	ieu-b-4975	Osteomyelitis || id:ieu-b-4975	genus Family XIII UCG001 id.11294	Weighted median	8	-0.0226561	0.169882	0.893906	-0.355625	0.310313	0.977599	0.700735	1.36385
ebi-a-GCST90017009	ieu-b-4975	Osteomyelitis || id:ieu-b-4975	genus Family XIII UCG001 id.11294	Weighted mode	8	0.0217912	0.2646	0.93667	-0.496824	0.540407	1.02203	0.60846	1.71671
ebi-a-GCST90017010	ieu-b-4975	Osteomyelitis || id:ieu-b-4975	genus Flavonifractor id.2059	Inverse variance weighted	5	0.130383	0.197648	0.509464	-0.257007	0.517773	1.13926	0.773363	1.67829
ebi-a-GCST90017010	ieu-b-4975	Osteomyelitis || id:ieu-b-4975	genus Flavonifractor id.2059	MR Egger	5	0.212962	0.929855	0.833573	-1.60955	2.03548	1.23734	0.199977	7.65591
ebi-a-GCST90017010	ieu-b-4975	Osteomyelitis || id:ieu-b-4975	genus Flavonifractor id.2059	Weighted median	5	0.182208	0.196765	0.354436	-0.203451	0.567866	1.19986	0.81591	1.7645
ebi-a-GCST90017010	ieu-b-4975	Osteomyelitis || id:ieu-b-4975	genus Flavonifractor id.2059	Weighted mode	5	0.165604	0.292949	0.60207	-0.408575	0.739784	1.18011	0.664596	2.09548
ebi-a-GCST90017011	ieu-b-4975	Osteomyelitis || id:ieu-b-4975	genus Fusicatenibacter id.11305	Inverse variance weighted	18	-0.093291	0.113391	0.410656	-0.315537	0.128955	0.910928	0.729397	1.13764
ebi-a-GCST90017011	ieu-b-4975	Osteomyelitis || id:ieu-b-4975	genus Fusicatenibacter id.11305	MR Egger	18	0.32914	0.453347	0.478312	-0.55942	1.2177	1.38977	0.571541	3.3794
ebi-a-GCST90017011	ieu-b-4975	Osteomyelitis || id:ieu-b-4975	genus Fusicatenibacter id.11305	Weighted median	18	-0.118953	0.143414	0.40686	-0.400045	0.16214	0.88785	0.67029	1.17602
ebi-a-GCST90017011	ieu-b-4975	Osteomyelitis || id:ieu-b-4975	genus Fusicatenibacter id.11305	Weighted mode	18	0.292492	0.311288	0.360574	-0.317633	0.902616	1.33976	0.72787	2.46605
ebi-a-GCST90017012	ieu-b-4975	Osteomyelitis || id:ieu-b-4975	genus Gordonibacter id.821	Inverse variance weighted	11	-0.0901488	0.0601929	0.134221	-0.208127	0.0278294	0.913795	0.812104	1.02822
ebi-a-GCST90017012	ieu-b-4975	Osteomyelitis || id:ieu-b-4975	genus Gordonibacter id.821	MR Egger	11	-0.467459	0.251839	0.0963979	-0.961063	0.0261457	0.626593	0.382486	1.02649
ebi-a-GCST90017012	ieu-b-4975	Osteomyelitis || id:ieu-b-4975	genus Gordonibacter id.821	Weighted median	11	-0.0617304	0.0802812	0.441936	-0.219081	0.0956207	0.940136	0.803256	1.10034
ebi-a-GCST90017012	ieu-b-4975	Osteomyelitis || id:ieu-b-4975	genus Gordonibacter id.821	Weighted mode	11	-0.0647819	0.112566	0.577673	-0.285412	0.155848	0.937272	0.751705	1.16865
ebi-a-GCST90017013	ieu-b-4975	Osteomyelitis || id:ieu-b-4975	genus Haemophilus id.3698	Inverse variance weighted	9	0.0390705	0.0849263	0.645479	-0.127385	0.205526	1.03984	0.880395	1.22817
ebi-a-GCST90017013	ieu-b-4975	Osteomyelitis || id:ieu-b-4975	genus Haemophilus id.3698	MR Egger	9	-0.00443654	0.198173	0.982764	-0.392856	0.383983	0.995573	0.675126	1.46812
ebi-a-GCST90017013	ieu-b-4975	Osteomyelitis || id:ieu-b-4975	genus Haemophilus id.3698	Weighted median	9	0.0111888	0.107727	0.917278	-0.199956	0.222334	1.01125	0.818767	1.24899
ebi-a-GCST90017013	ieu-b-4975	Osteomyelitis || id:ieu-b-4975	genus Haemophilus id.3698	Weighted mode	9	-0.0460642	0.149408	0.76572	-0.338904	0.246775	0.954981	0.712551	1.27989
ebi-a-GCST90017014	ieu-b-4975	Osteomyelitis || id:ieu-b-4975	genus Holdemanella id.11393	Inverse variance weighted	10	0.051477	0.0813204	0.526724	-0.107911	0.210865	1.05282	0.897707	1.23475
ebi-a-GCST90017014	ieu-b-4975	Osteomyelitis || id:ieu-b-4975	genus Holdemanella id.11393	MR Egger	10	0.307731	0.224306	0.207324	-0.131909	0.747371	1.36034	0.876421	2.11144
ebi-a-GCST90017014	ieu-b-4975	Osteomyelitis || id:ieu-b-4975	genus Holdemanella id.11393	Weighted median	10	0.0355396	0.113272	0.753708	-0.186474	0.257554	1.03618	0.82988	1.29376
ebi-a-GCST90017014	ieu-b-4975	Osteomyelitis || id:ieu-b-4975	genus Holdemanella id.11393	Weighted mode	10	0.00817578	0.189848	0.96659	-0.363927	0.380278	1.00821	0.694942	1.46269
ebi-a-GCST90017015	ieu-b-4975	Osteomyelitis || id:ieu-b-4975	genus Holdemania id.2157	Inverse variance weighted	14	-0.114621	0.0842466	0.173658	-0.279744	0.0505021	0.891704	0.755977	1.0518
ebi-a-GCST90017015	ieu-b-4975	Osteomyelitis || id:ieu-b-4975	genus Holdemania id.2157	MR Egger	14	-0.098844	0.250265	0.699804	-0.589362	0.391675	0.905884	0.554681	1.47946
ebi-a-GCST90017015	ieu-b-4975	Osteomyelitis || id:ieu-b-4975	genus Holdemania id.2157	Weighted median	14	-0.0575425	0.10267	0.575165	-0.258775	0.14369	0.944082	0.771996	1.15453
ebi-a-GCST90017015	ieu-b-4975	Osteomyelitis || id:ieu-b-4975	genus Holdemania id.2157	Weighted mode	14	0.0500285	0.19429	0.800828	-0.33078	0.430837	1.0513	0.718363	1.53854
ebi-a-GCST90017016	ieu-b-4975	Osteomyelitis || id:ieu-b-4975	genus Howardella id.2000	Inverse variance weighted	9	0.0270066	0.0666789	0.685459	-0.103684	0.157697	1.02737	0.90151	1.17081
ebi-a-GCST90017016	ieu-b-4975	Osteomyelitis || id:ieu-b-4975	genus Howardella id.2000	MR Egger	9	0.240816	0.2854	0.426681	-0.318567	0.8002	1.27229	0.72719	2.22599
ebi-a-GCST90017016	ieu-b-4975	Osteomyelitis || id:ieu-b-4975	genus Howardella id.2000	Weighted median	9	-0.0255221	0.0892964	0.775021	-0.200543	0.149499	0.974801	0.818286	1.16125
ebi-a-GCST90017016	ieu-b-4975	Osteomyelitis || id:ieu-b-4975	genus Howardella id.2000	Weighted mode	9	-0.0368173	0.140599	0.800045	-0.312392	0.238757	0.963852	0.731695	1.26967
ebi-a-GCST90017017	ieu-b-4975	Osteomyelitis || id:ieu-b-4975	genus Hungatella id.11306	Inverse variance weighted	4	0.0568482	0.102468	0.579038	-0.143989	0.257685	1.0585	0.865898	1.29393
ebi-a-GCST90017017	ieu-b-4975	Osteomyelitis || id:ieu-b-4975	genus Hungatella id.11306	MR Egger	4	1.53534	1.32258	0.365523	-1.05691	4.12759	4.64291	0.347529	62.0283
ebi-a-GCST90017017	ieu-b-4975	Osteomyelitis || id:ieu-b-4975	genus Hungatella id.11306	Weighted median	4	0.0394277	0.117745	0.737733	-0.191352	0.270208	1.04022	0.825842	1.31024
ebi-a-GCST90017017	ieu-b-4975	Osteomyelitis || id:ieu-b-4975	genus Hungatella id.11306	Weighted mode	4	-0.0343235	0.194965	0.871468	-0.416455	0.347808	0.966259	0.65938	1.41596
ebi-a-GCST90017018	ieu-b-4975	Osteomyelitis || id:ieu-b-4975	genus Intestinibacter id.11345	Inverse variance weighted	12	-0.0648348	0.141128	0.645944	-0.341446	0.211776	0.937222	0.710742	1.23587
ebi-a-GCST90017018	ieu-b-4975	Osteomyelitis || id:ieu-b-4975	genus Intestinibacter id.11345	MR Egger	12	-0.426306	0.444924	0.360576	-1.29836	0.445745	0.652916	0.27298	1.56165
ebi-a-GCST90017018	ieu-b-4975	Osteomyelitis || id:ieu-b-4975	genus Intestinibacter id.11345	Weighted median	12	-0.140191	0.151253	0.353998	-0.436647	0.156265	0.869192	0.6462	1.16914
ebi-a-GCST90017018	ieu-b-4975	Osteomyelitis || id:ieu-b-4975	genus Intestinibacter id.11345	Weighted mode	12	-0.0939851	0.221664	0.679741	-0.528447	0.340477	0.910296	0.58952	1.40562
ebi-a-GCST90017019	ieu-b-4975	Osteomyelitis || id:ieu-b-4975	genus Intestinimonas id.2062	Inverse variance weighted	16	-0.109566	0.0911029	0.229106	-0.288128	0.0689954	0.896223	0.749666	1.07143
ebi-a-GCST90017019	ieu-b-4975	Osteomyelitis || id:ieu-b-4975	genus Intestinimonas id.2062	MR Egger	16	-0.456947	0.22043	0.057113	-0.88899	-0.0249037	0.633214	0.411071	0.975404
ebi-a-GCST90017019	ieu-b-4975	Osteomyelitis || id:ieu-b-4975	genus Intestinimonas id.2062	Weighted median	16	-0.0239224	0.118783	0.840389	-0.256737	0.208892	0.976361	0.773571	1.23231
ebi-a-GCST90017019	ieu-b-4975	Osteomyelitis || id:ieu-b-4975	genus Intestinimonas id.2062	Weighted mode	16	0.0335299	0.225627	0.883843	-0.408699	0.475759	1.0341	0.664514	1.60923
ebi-a-GCST90017020	ieu-b-4975	Osteomyelitis || id:ieu-b-4975	genus Lachnoclostridium id.11308	Inverse variance weighted	13	0.202769	0.127463	0.111652	-0.047058	0.452596	1.22479	0.954032	1.57239
ebi-a-GCST90017020	ieu-b-4975	Osteomyelitis || id:ieu-b-4975	genus Lachnoclostridium id.11308	MR Egger	13	0.343134	0.475797	0.485847	-0.589429	1.2757	1.40936	0.554644	3.5812
ebi-a-GCST90017020	ieu-b-4975	Osteomyelitis || id:ieu-b-4975	genus Lachnoclostridium id.11308	Weighted median	13	0.236493	0.168389	0.160187	-0.0935497	0.566536	1.2668	0.910693	1.76215
ebi-a-GCST90017020	ieu-b-4975	Osteomyelitis || id:ieu-b-4975	genus Lachnoclostridium id.11308	Weighted mode	13	0.345833	0.281364	0.242581	-0.205641	0.897307	1.41317	0.814126	2.45299
ebi-a-GCST90017021	ieu-b-4975	Osteomyelitis || id:ieu-b-4975	genus Lachnospiraceae FCS020 group id.11314	Inverse variance weighted	12	-0.080595	0.0978629	0.410195	-0.272406	0.111216	0.922567	0.761545	1.11764
ebi-a-GCST90017021	ieu-b-4975	Osteomyelitis || id:ieu-b-4975	genus Lachnospiraceae FCS020 group id.11314	MR Egger	12	-0.079606	0.239789	0.746755	-0.549593	0.390381	0.92348	0.577185	1.47754
ebi-a-GCST90017021	ieu-b-4975	Osteomyelitis || id:ieu-b-4975	genus Lachnospiraceae FCS020 group id.11314	Weighted median	12	-0.0883571	0.120663	0.464009	-0.324858	0.148143	0.915434	0.72263	1.15968
ebi-a-GCST90017021	ieu-b-4975	Osteomyelitis || id:ieu-b-4975	genus Lachnospiraceae FCS020 group id.11314	Weighted mode	12	-0.0767091	0.189475	0.693349	-0.448081	0.294663	0.926159	0.638853	1.34267
ebi-a-GCST90017022	ieu-b-4975	Osteomyelitis || id:ieu-b-4975	genus Lachnospiraceae NC2004 group id.11316	Inverse variance weighted	8	0.105421	0.0909923	0.24663	-0.0729237	0.283766	1.11118	0.929672	1.32812
ebi-a-GCST90017022	ieu-b-4975	Osteomyelitis || id:ieu-b-4975	genus Lachnospiraceae NC2004 group id.11316	MR Egger	8	-0.0578575	0.373374	0.881935	-0.78967	0.673955	0.943784	0.453994	1.96198
ebi-a-GCST90017022	ieu-b-4975	Osteomyelitis || id:ieu-b-4975	genus Lachnospiraceae NC2004 group id.11316	Weighted median	8	0.0362811	0.121256	0.764779	-0.201381	0.273943	1.03695	0.817601	1.31514
ebi-a-GCST90017022	ieu-b-4975	Osteomyelitis || id:ieu-b-4975	genus Lachnospiraceae NC2004 group id.11316	Weighted mode	8	-0.0109019	0.16717	0.949827	-0.338555	0.316751	0.989157	0.712799	1.37266
ebi-a-GCST90017023	ieu-b-4975	Osteomyelitis || id:ieu-b-4975	genus Lachnospiraceae ND3007 group id.11317	Inverse variance weighted	3	-0.382213	0.234069	0.102489	-0.840989	0.0765625	0.682349	0.431284	1.07957
ebi-a-GCST90017023	ieu-b-4975	Osteomyelitis || id:ieu-b-4975	genus Lachnospiraceae ND3007 group id.11317	MR Egger	3	-2.24655	3.9412	0.670179	-9.97131	5.47821	0.105763	4.67e-05	239.417
ebi-a-GCST90017023	ieu-b-4975	Osteomyelitis || id:ieu-b-4975	genus Lachnospiraceae ND3007 group id.11317	Weighted median	3	-0.46431	0.287338	0.106115	-1.02749	0.0988718	0.628568	0.357903	1.10392
ebi-a-GCST90017023	ieu-b-4975	Osteomyelitis || id:ieu-b-4975	genus Lachnospiraceae ND3007 group id.11317	Weighted mode	3	-0.541933	0.363281	0.274279	-1.25396	0.170098	0.581623	0.285371	1.18542
ebi-a-GCST90017024	ieu-b-4975	Osteomyelitis || id:ieu-b-4975	genus Lachnospiraceae NK4A136 group id.11319	Inverse variance weighted	15	-0.146444	0.0968487	0.13051	-0.336268	0.0433791	0.863774	0.714432	1.04433
ebi-a-GCST90017024	ieu-b-4975	Osteomyelitis || id:ieu-b-4975	genus Lachnospiraceae NK4A136 group id.11319	MR Egger	15	-0.0425256	0.204736	0.838674	-0.443808	0.358756	0.958366	0.641589	1.43155
ebi-a-GCST90017024	ieu-b-4975	Osteomyelitis || id:ieu-b-4975	genus Lachnospiraceae NK4A136 group id.11319	Weighted median	15	-0.104541	0.130648	0.423613	-0.360612	0.15153	0.900738	0.69725	1.16361
ebi-a-GCST90017024	ieu-b-4975	Osteomyelitis || id:ieu-b-4975	genus Lachnospiraceae NK4A136 group id.11319	Weighted mode	15	-0.0605455	0.196181	0.762154	-0.445059	0.323968	0.941251	0.640786	1.3826
ebi-a-GCST90017025	ieu-b-4975	Osteomyelitis || id:ieu-b-4975	genus Lachnospiraceae UCG001 id.11321	Inverse variance weighted	12	0.139471	0.0907746	0.124428	-0.0384475	0.317389	1.14967	0.962282	1.37354
ebi-a-GCST90017025	ieu-b-4975	Osteomyelitis || id:ieu-b-4975	genus Lachnospiraceae UCG001 id.11321	MR Egger	12	0.848138	0.395579	0.057641	0.0728026	1.62347	2.33529	1.07552	5.07067
ebi-a-GCST90017025	ieu-b-4975	Osteomyelitis || id:ieu-b-4975	genus Lachnospiraceae UCG001 id.11321	Weighted median	12	0.203423	0.123354	0.0991271	-0.0383506	0.445196	1.22559	0.962375	1.5608
ebi-a-GCST90017025	ieu-b-4975	Osteomyelitis || id:ieu-b-4975	genus Lachnospiraceae UCG001 id.11321	Weighted mode	12	0.291731	0.220177	0.21204	-0.139815	0.723278	1.33874	0.869519	2.06118
ebi-a-GCST90017026	ieu-b-4975	Osteomyelitis || id:ieu-b-4975	genus Lachnospiraceae UCG004 id.11324	Inverse variance weighted	12	-0.155232	0.109249	0.155345	-0.369361	0.0588961	0.856216	0.691176	1.06067
ebi-a-GCST90017026	ieu-b-4975	Osteomyelitis || id:ieu-b-4975	genus Lachnospiraceae UCG004 id.11324	MR Egger	12	0.0171532	0.410878	0.967522	-0.788167	0.822473	1.0173	0.454677	2.27612
ebi-a-GCST90017026	ieu-b-4975	Osteomyelitis || id:ieu-b-4975	genus Lachnospiraceae UCG004 id.11324	Weighted median	12	-0.116123	0.144461	0.421492	-0.399266	0.167021	0.890366	0.670812	1.18178
ebi-a-GCST90017026	ieu-b-4975	Osteomyelitis || id:ieu-b-4975	genus Lachnospiraceae UCG004 id.11324	Weighted mode	12	-0.0459765	0.241081	0.852227	-0.518496	0.426543	0.955064	0.595415	1.53195
ebi-a-GCST90017027	ieu-b-4975	Osteomyelitis || id:ieu-b-4975	genus Lachnospiraceae UCG008 id.11328	Inverse variance weighted	11	-0.0751092	0.0781677	0.336616	-0.228318	0.0780994	0.927642	0.795871	1.08123
ebi-a-GCST90017027	ieu-b-4975	Osteomyelitis || id:ieu-b-4975	genus Lachnospiraceae UCG008 id.11328	MR Egger	11	-0.150623	0.396151	0.712604	-0.927078	0.625833	0.860172	0.395708	1.8698
ebi-a-GCST90017027	ieu-b-4975	Osteomyelitis || id:ieu-b-4975	genus Lachnospiraceae UCG008 id.11328	Weighted median	11	-0.034667	0.103804	0.738405	-0.238122	0.168788	0.965927	0.788106	1.18387
ebi-a-GCST90017027	ieu-b-4975	Osteomyelitis || id:ieu-b-4975	genus Lachnospiraceae UCG008 id.11328	Weighted mode	11	0.025408	0.156721	0.874438	-0.281766	0.332582	1.02573	0.75445	1.39456
ebi-a-GCST90017028	ieu-b-4975	Osteomyelitis || id:ieu-b-4975	genus Lachnospiraceae UCG010 id.11330	Inverse variance weighted	9	0.0116829	0.111051	0.916215	-0.205977	0.229343	1.01175	0.813852	1.25777
ebi-a-GCST90017028	ieu-b-4975	Osteomyelitis || id:ieu-b-4975	genus Lachnospiraceae UCG010 id.11330	MR Egger	9	-0.0128576	0.292895	0.966211	-0.586932	0.561217	0.987225	0.556031	1.7528
ebi-a-GCST90017028	ieu-b-4975	Osteomyelitis || id:ieu-b-4975	genus Lachnospiraceae UCG010 id.11330	Weighted median	9	0.056218	0.14831	0.704644	-0.234469	0.346905	1.05783	0.790991	1.41468
ebi-a-GCST90017028	ieu-b-4975	Osteomyelitis || id:ieu-b-4975	genus Lachnospiraceae UCG010 id.11330	Weighted mode	9	0.0413472	0.185056	0.8288	-0.321362	0.404056	1.04221	0.725161	1.49789
ebi-a-GCST90017029	ieu-b-4975	Osteomyelitis || id:ieu-b-4975	genus Lachnospira id.2004	Inverse variance weighted	15	-0.256518	0.119646	0.0320351	-0.491024	-0.0220115	0.773741	0.611999	0.978229
ebi-a-GCST90017029	ieu-b-4975	Osteomyelitis || id:ieu-b-4975	genus Lachnospira id.2004	MR Egger	15	0.479512	0.665568	0.483999	-0.825001	1.78402	1.61529	0.438234	5.95377
ebi-a-GCST90017029	ieu-b-4975	Osteomyelitis || id:ieu-b-4975	genus Lachnospira id.2004	Weighted median	15	-0.255647	0.16636	0.124364	-0.581713	0.0704182	0.774415	0.55894	1.07296
ebi-a-GCST90017029	ieu-b-4975	Osteomyelitis || id:ieu-b-4975	genus Lachnospira id.2004	Weighted mode	15	-0.12865	0.306049	0.680605	-0.728506	0.471206	0.879282	0.48263	1.60192
ebi-a-GCST90017030	ieu-b-4975	Osteomyelitis || id:ieu-b-4975	genus Lactobacillus id.1837	Inverse variance weighted	10	0.0859467	0.0789301	0.276199	-0.0687563	0.24065	1.08975	0.933554	1.27208
ebi-a-GCST90017030	ieu-b-4975	Osteomyelitis || id:ieu-b-4975	genus Lactobacillus id.1837	MR Egger	10	0.34734	0.228343	0.166719	-0.100212	0.794893	1.4153	0.904645	2.2142
ebi-a-GCST90017030	ieu-b-4975	Osteomyelitis || id:ieu-b-4975	genus Lactobacillus id.1837	Weighted median	10	0.00570929	0.110936	0.958955	-0.211725	0.223143	1.00573	0.809187	1.25
ebi-a-GCST90017030	ieu-b-4975	Osteomyelitis || id:ieu-b-4975	genus Lactobacillus id.1837	Weighted mode	10	-0.024413	0.167112	0.887072	-0.351952	0.303126	0.975883	0.703314	1.35409
ebi-a-GCST90017031	ieu-b-4975	Osteomyelitis || id:ieu-b-4975	genus Lactococcus id.1851	Inverse variance weighted	8	-0.0386403	0.127448	0.76175	-0.288439	0.211158	0.962097	0.749433	1.23511
ebi-a-GCST90017031	ieu-b-4975	Osteomyelitis || id:ieu-b-4975	genus Lactococcus id.1851	MR Egger	8	-1.22197	0.384866	0.0191959	-1.9763	-0.467628	0.29465	0.138581	0.626486
ebi-a-GCST90017031	ieu-b-4975	Osteomyelitis || id:ieu-b-4975	genus Lactococcus id.1851	Weighted median	8	0.0229973	0.110876	0.835687	-0.19432	0.240315	1.02326	0.823394	1.27165
ebi-a-GCST90017031	ieu-b-4975	Osteomyelitis || id:ieu-b-4975	genus Lactococcus id.1851	Weighted mode	8	0.0488195	0.152701	0.758521	-0.250474	0.348113	1.05003	0.778432	1.41639
ebi-a-GCST90017032	ieu-b-4975	Osteomyelitis || id:ieu-b-4975	genus Marvinbryantia id.2005	Inverse variance weighted	8	0.0254584	0.121617	0.834189	-0.212911	0.263828	1.02579	0.808228	1.3019
ebi-a-GCST90017032	ieu-b-4975	Osteomyelitis || id:ieu-b-4975	genus Marvinbryantia id.2005	MR Egger	8	0.478971	0.517743	0.390598	-0.535805	1.49375	1.61441	0.585198	4.45375
ebi-a-GCST90017032	ieu-b-4975	Osteomyelitis || id:ieu-b-4975	genus Marvinbryantia id.2005	Weighted median	8	-0.12038	0.156122	0.44067	-0.426378	0.185619	0.886584	0.652869	1.20396
ebi-a-GCST90017032	ieu-b-4975	Osteomyelitis || id:ieu-b-4975	genus Marvinbryantia id.2005	Weighted mode	8	-0.134946	0.238574	0.589305	-0.602551	0.33266	0.873763	0.547413	1.39467
ebi-a-GCST90017033	ieu-b-4975	Osteomyelitis || id:ieu-b-4975	genus Methanobrevibacter id.123	Inverse variance weighted	6	-0.0796563	0.0862709	0.355836	-0.248747	0.0894347	0.923434	0.779777	1.09356
ebi-a-GCST90017033	ieu-b-4975	Osteomyelitis || id:ieu-b-4975	genus Methanobrevibacter id.123	MR Egger	6	0.0735703	0.342328	0.840348	-0.597392	0.744532	1.07634	0.550245	2.10546
ebi-a-GCST90017033	ieu-b-4975	Osteomyelitis || id:ieu-b-4975	genus Methanobrevibacter id.123	Weighted median	6	-0.0913465	0.0978175	0.350383	-0.283069	0.100376	0.912701	0.753468	1.10559
ebi-a-GCST90017033	ieu-b-4975	Osteomyelitis || id:ieu-b-4975	genus Methanobrevibacter id.123	Weighted mode	6	-0.135857	0.16438	0.446165	-0.458042	0.186328	0.872968	0.632521	1.20482
ebi-a-GCST90017034	ieu-b-4975	Osteomyelitis || id:ieu-b-4975	genus Odoribacter id.952	Inverse variance weighted	7	0.0975559	0.174389	0.575878	-0.244246	0.439358	1.10247	0.783295	1.55171
ebi-a-GCST90017034	ieu-b-4975	Osteomyelitis || id:ieu-b-4975	genus Odoribacter id.952	MR Egger	7	0.0860382	0.616517	0.894459	-1.12234	1.29441	1.08985	0.325519	3.64885
ebi-a-GCST90017034	ieu-b-4975	Osteomyelitis || id:ieu-b-4975	genus Odoribacter id.952	Weighted median	7	0.106273	0.209595	0.612126	-0.304534	0.51708	1.11213	0.737467	1.67712
ebi-a-GCST90017034	ieu-b-4975	Osteomyelitis || id:ieu-b-4975	genus Odoribacter id.952	Weighted mode	7	0.22067	0.37559	0.578273	-0.515486	0.956826	1.24691	0.59721	2.60342
ebi-a-GCST90017035	ieu-b-4975	Osteomyelitis || id:ieu-b-4975	genus Olsenella id.822	Inverse variance weighted	10	0.00198079	0.0884557	0.982134	-0.171392	0.175354	1.00198	0.842491	1.19167
ebi-a-GCST90017035	ieu-b-4975	Osteomyelitis || id:ieu-b-4975	genus Olsenella id.822	MR Egger	10	-0.189536	0.331258	0.582924	-0.838802	0.45973	0.827343	0.432228	1.58365
ebi-a-GCST90017035	ieu-b-4975	Osteomyelitis || id:ieu-b-4975	genus Olsenella id.822	Weighted median	10	-0.0303623	0.088393	0.731228	-0.203613	0.142888	0.970094	0.815778	1.1536
ebi-a-GCST90017035	ieu-b-4975	Osteomyelitis || id:ieu-b-4975	genus Olsenella id.822	Weighted mode	10	-0.00128844	0.151936	0.993419	-0.299083	0.296506	0.998712	0.741498	1.34515
ebi-a-GCST90017036	ieu-b-4975	Osteomyelitis || id:ieu-b-4975	genus Oscillibacter id.2063	Inverse variance weighted	12	0.0186986	0.0918776	0.838731	-0.161382	0.198779	1.01887	0.850967	1.21991
ebi-a-GCST90017036	ieu-b-4975	Osteomyelitis || id:ieu-b-4975	genus Oscillibacter id.2063	MR Egger	12	0.697869	0.292862	0.0384201	0.123859	1.27188	2.00947	1.13186	3.56755
ebi-a-GCST90017036	ieu-b-4975	Osteomyelitis || id:ieu-b-4975	genus Oscillibacter id.2063	Weighted median	12	0.0506442	0.115076	0.659871	-0.174906	0.276194	1.05195	0.839536	1.3181
ebi-a-GCST90017036	ieu-b-4975	Osteomyelitis || id:ieu-b-4975	genus Oscillibacter id.2063	Weighted mode	12	0.0568611	0.17035	0.744814	-0.277024	0.390746	1.05851	0.758036	1.47808
ebi-a-GCST90017037	ieu-b-4975	Osteomyelitis || id:ieu-b-4975	genus Oscillospira id.2064	Inverse variance weighted	7	-0.0517315	0.122617	0.673102	-0.292061	0.188598	0.949584	0.746723	1.20756
ebi-a-GCST90017037	ieu-b-4975	Osteomyelitis || id:ieu-b-4975	genus Oscillospira id.2064	MR Egger	7	-0.122094	0.595394	0.845609	-1.28907	1.04488	0.885065	0.275528	2.84305
ebi-a-GCST90017037	ieu-b-4975	Osteomyelitis || id:ieu-b-4975	genus Oscillospira id.2064	Weighted median	7	-0.134693	0.153676	0.380771	-0.435898	0.166511	0.873984	0.646684	1.18118
ebi-a-GCST90017037	ieu-b-4975	Osteomyelitis || id:ieu-b-4975	genus Oscillospira id.2064	Weighted mode	7	-0.207588	0.21076	0.362685	-0.620678	0.205502	0.812541	0.53758	1.22814
ebi-a-GCST90017038	ieu-b-4975	Osteomyelitis || id:ieu-b-4975	genus Oxalobacter id.2978	Inverse variance weighted	10	-0.104652	0.0655476	0.110358	-0.233126	0.0238209	0.900638	0.792054	1.02411
ebi-a-GCST90017038	ieu-b-4975	Osteomyelitis || id:ieu-b-4975	genus Oxalobacter id.2978	MR Egger	10	-0.213474	0.296358	0.491833	-0.794336	0.367388	0.807773	0.451881	1.44396
ebi-a-GCST90017038	ieu-b-4975	Osteomyelitis || id:ieu-b-4975	genus Oxalobacter id.2978	Weighted median	10	-0.09691	0.0845096	0.251492	-0.262549	0.0687288	0.907638	0.769089	1.07115
ebi-a-GCST90017038	ieu-b-4975	Osteomyelitis || id:ieu-b-4975	genus Oxalobacter id.2978	Weighted mode	10	-0.114535	0.135479	0.419792	-0.380073	0.151004	0.891781	0.683811	1.163
ebi-a-GCST90017039	ieu-b-4975	Osteomyelitis || id:ieu-b-4975	genus Parabacteroides id.954	Inverse variance weighted	6	-0.17376	0.171516	0.311019	-0.509931	0.16241	0.840498	0.600537	1.17634
ebi-a-GCST90017039	ieu-b-4975	Osteomyelitis || id:ieu-b-4975	genus Parabacteroides id.954	MR Egger	6	0.229068	0.541778	0.694175	-0.832816	1.29095	1.25743	0.434823	3.63625
ebi-a-GCST90017039	ieu-b-4975	Osteomyelitis || id:ieu-b-4975	genus Parabacteroides id.954	Weighted median	6	-0.112851	0.219553	0.60725	-0.543175	0.317473	0.893284	0.580901	1.37365
ebi-a-GCST90017039	ieu-b-4975	Osteomyelitis || id:ieu-b-4975	genus Parabacteroides id.954	Weighted mode	6	-0.0511373	0.269553	0.856996	-0.579462	0.477187	0.950148	0.5602	1.61153
ebi-a-GCST90017040	ieu-b-4975	Osteomyelitis || id:ieu-b-4975	genus Paraprevotella id.962	Inverse variance weighted	11	0.0393227	0.0768047	0.608662	-0.111214	0.18986	1.04011	0.894747	1.20908
ebi-a-GCST90017040	ieu-b-4975	Osteomyelitis || id:ieu-b-4975	genus Paraprevotella id.962	MR Egger	11	-0.015637	0.246056	0.950717	-0.497906	0.466632	0.984485	0.607802	1.59461
ebi-a-GCST90017040	ieu-b-4975	Osteomyelitis || id:ieu-b-4975	genus Paraprevotella id.962	Weighted median	11	0.0597899	0.0994236	0.547597	-0.13508	0.25466	1.06161	0.873646	1.29002
ebi-a-GCST90017040	ieu-b-4975	Osteomyelitis || id:ieu-b-4975	genus Paraprevotella id.962	Weighted mode	11	0.0744142	0.154374	0.640155	-0.228159	0.376987	1.07725	0.795998	1.45789
ebi-a-GCST90017041	ieu-b-4975	Osteomyelitis || id:ieu-b-4975	genus Parasutterella id.2892	Inverse variance weighted	13	0.099023	0.0878801	0.259828	-0.073222	0.271268	1.10409	0.929395	1.31163
ebi-a-GCST90017041	ieu-b-4975	Osteomyelitis || id:ieu-b-4975	genus Parasutterella id.2892	MR Egger	13	0.0655478	0.25169	0.799342	-0.427765	0.55886	1.06774	0.651965	1.74868
ebi-a-GCST90017041	ieu-b-4975	Osteomyelitis || id:ieu-b-4975	genus Parasutterella id.2892	Weighted median	13	0.0286313	0.12275	0.815568	-0.211958	0.269221	1.02905	0.808998	1.30894
ebi-a-GCST90017041	ieu-b-4975	Osteomyelitis || id:ieu-b-4975	genus Parasutterella id.2892	Weighted mode	13	-0.0170571	0.182519	0.927085	-0.374795	0.34068	0.983088	0.68743	1.4059
ebi-a-GCST90017042	ieu-b-4975	Osteomyelitis || id:ieu-b-4975	genus Peptococcus id.2037	Inverse variance weighted	12	-0.124368	0.0681996	0.0682148	-0.258039	0.00930343	0.883055	0.772565	1.00935
ebi-a-GCST90017042	ieu-b-4975	Osteomyelitis || id:ieu-b-4975	genus Peptococcus id.2037	MR Egger	12	-0.157973	0.27034	0.571931	-0.687839	0.371893	0.853873	0.502661	1.45048
ebi-a-GCST90017042	ieu-b-4975	Osteomyelitis || id:ieu-b-4975	genus Peptococcus id.2037	Weighted median	12	-0.128496	0.0882202	0.145244	-0.301407	0.0444156	0.879417	0.739776	1.04542
ebi-a-GCST90017042	ieu-b-4975	Osteomyelitis || id:ieu-b-4975	genus Peptococcus id.2037	Weighted mode	12	-0.131284	0.149882	0.399797	-0.425052	0.162484	0.876968	0.653736	1.17643
ebi-a-GCST90017043	ieu-b-4975	Osteomyelitis || id:ieu-b-4975	genus Phascolarctobacterium id.2168	Inverse variance weighted	8	0.0471037	0.125332	0.707042	-0.198546	0.292754	1.04823	0.819922	1.34011
ebi-a-GCST90017043	ieu-b-4975	Osteomyelitis || id:ieu-b-4975	genus Phascolarctobacterium id.2168	MR Egger	8	1.13471	0.550915	0.0850949	0.0549117	2.2145	3.11026	1.05645	9.15682
ebi-a-GCST90017043	ieu-b-4975	Osteomyelitis || id:ieu-b-4975	genus Phascolarctobacterium id.2168	Weighted median	8	-0.0722347	0.151363	0.6332	-0.368907	0.224438	0.930313	0.69149	1.25162
ebi-a-GCST90017043	ieu-b-4975	Osteomyelitis || id:ieu-b-4975	genus Phascolarctobacterium id.2168	Weighted mode	8	-0.141037	0.217646	0.537645	-0.567622	0.285549	0.868458	0.566872	1.33049
ebi-a-GCST90017044	ieu-b-4975	Osteomyelitis || id:ieu-b-4975	genus Prevotella7 id.11182	Inverse variance weighted	10	-0.047556	0.0607261	0.433555	-0.166579	0.0714672	0.953557	0.846556	1.07408
ebi-a-GCST90017044	ieu-b-4975	Osteomyelitis || id:ieu-b-4975	genus Prevotella7 id.11182	MR Egger	10	-0.0486822	0.355505	0.894463	-0.745473	0.648108	0.952484	0.47451	1.91192
ebi-a-GCST90017044	ieu-b-4975	Osteomyelitis || id:ieu-b-4975	genus Prevotella7 id.11182	Weighted median	10	-0.0519357	0.0768392	0.499103	-0.202541	0.098669	0.94939	0.816653	1.1037
ebi-a-GCST90017044	ieu-b-4975	Osteomyelitis || id:ieu-b-4975	genus Prevotella7 id.11182	Weighted mode	10	-0.0362432	0.116342	0.762498	-0.264273	0.191786	0.964406	0.767764	1.21141
ebi-a-GCST90017045	ieu-b-4975	Osteomyelitis || id:ieu-b-4975	genus Prevotella9 id.11183	Inverse variance weighted	13	-0.00419144	0.105291	0.968246	-0.210561	0.202178	0.995817	0.810129	1.22407
ebi-a-GCST90017045	ieu-b-4975	Osteomyelitis || id:ieu-b-4975	genus Prevotella9 id.11183	MR Egger	13	-0.0852772	0.303785	0.784138	-0.680696	0.510142	0.918258	0.506265	1.66553
ebi-a-GCST90017045	ieu-b-4975	Osteomyelitis || id:ieu-b-4975	genus Prevotella9 id.11183	Weighted median	13	0.157087	0.1235	0.203387	-0.0849727	0.399147	1.1701	0.918537	1.49055
ebi-a-GCST90017045	ieu-b-4975	Osteomyelitis || id:ieu-b-4975	genus Prevotella9 id.11183	Weighted mode	13	0.173312	0.160134	0.300392	-0.140551	0.487175	1.18924	0.868879	1.62771
ebi-a-GCST90017046	ieu-b-4975	Osteomyelitis || id:ieu-b-4975	genus Rikenellaceae RC9 gut group id.11191	Inverse variance weighted	10	0.0561861	0.0626074	0.369487	-0.0665245	0.178897	1.05779	0.93564	1.1959
ebi-a-GCST90017046	ieu-b-4975	Osteomyelitis || id:ieu-b-4975	genus Rikenellaceae RC9 gut group id.11191	MR Egger	10	0.235714	0.392052	0.56433	-0.532709	1.00414	1.26581	0.587013	2.72955
ebi-a-GCST90017046	ieu-b-4975	Osteomyelitis || id:ieu-b-4975	genus Rikenellaceae RC9 gut group id.11191	Weighted median	10	0.00109768	0.0767047	0.988582	-0.149243	0.151439	1.0011	0.861359	1.16351
ebi-a-GCST90017046	ieu-b-4975	Osteomyelitis || id:ieu-b-4975	genus Rikenellaceae RC9 gut group id.11191	Weighted mode	10	-0.054684	0.122754	0.666499	-0.295282	0.185914	0.946784	0.744322	1.20432
ebi-a-GCST90017047	ieu-b-4975	Osteomyelitis || id:ieu-b-4975	genus Romboutsia id.11347	Inverse variance weighted	13	-0.0179381	0.114545	0.875557	-0.242446	0.206569	0.982222	0.784706	1.22945
ebi-a-GCST90017047	ieu-b-4975	Osteomyelitis || id:ieu-b-4975	genus Romboutsia id.11347	MR Egger	13	-0.0419523	0.301757	0.891942	-0.633396	0.549492	0.958916	0.530786	1.73237
ebi-a-GCST90017047	ieu-b-4975	Osteomyelitis || id:ieu-b-4975	genus Romboutsia id.11347	Weighted median	13	-0.12757	0.132513	0.3357	-0.387295	0.132155	0.880232	0.678891	1.14129
ebi-a-GCST90017047	ieu-b-4975	Osteomyelitis || id:ieu-b-4975	genus Romboutsia id.11347	Weighted mode	13	-0.177348	0.177446	0.337307	-0.525143	0.170447	0.837488	0.591471	1.18583
ebi-a-GCST90017048	ieu-b-4975	Osteomyelitis || id:ieu-b-4975	genus Roseburia id.2012	Inverse variance weighted	13	-0.0642248	0.112826	0.569194	-0.285363	0.156914	0.937794	0.751741	1.16989
ebi-a-GCST90017048	ieu-b-4975	Osteomyelitis || id:ieu-b-4975	genus Roseburia id.2012	MR Egger	13	-0.344905	0.319178	0.302996	-0.970494	0.280684	0.708288	0.378896	1.32404
ebi-a-GCST90017048	ieu-b-4975	Osteomyelitis || id:ieu-b-4975	genus Roseburia id.2012	Weighted median	13	-0.0598206	0.150131	0.690294	-0.354077	0.234436	0.941933	0.701821	1.2642
ebi-a-GCST90017048	ieu-b-4975	Osteomyelitis || id:ieu-b-4975	genus Roseburia id.2012	Weighted mode	13	-0.118577	0.23827	0.62772	-0.585586	0.348432	0.888184	0.55678	1.41684
ebi-a-GCST90017049	ieu-b-4975	Osteomyelitis || id:ieu-b-4975	genus Ruminiclostridium5 id.11355	Inverse variance weighted	10	-0.17723	0.137689	0.198033	-0.447101	0.0926407	0.837587	0.639479	1.09707
ebi-a-GCST90017049	ieu-b-4975	Osteomyelitis || id:ieu-b-4975	genus Ruminiclostridium5 id.11355	MR Egger	10	-0.510563	0.553214	0.383048	-1.59486	0.573736	0.600158	0.202936	1.77489
ebi-a-GCST90017049	ieu-b-4975	Osteomyelitis || id:ieu-b-4975	genus Ruminiclostridium5 id.11355	Weighted median	10	-0.254255	0.186416	0.172595	-0.619631	0.11112	0.775494	0.538143	1.11753
ebi-a-GCST90017049	ieu-b-4975	Osteomyelitis || id:ieu-b-4975	genus Ruminiclostridium5 id.11355	Weighted mode	10	-0.278414	0.307966	0.38953	-0.882027	0.325199	0.756983	0.413943	1.38431
ebi-a-GCST90017050	ieu-b-4975	Osteomyelitis || id:ieu-b-4975	genus Ruminiclostridium6 id.11356	Inverse variance weighted	14	0.128588	0.111526	0.248917	-0.0900032	0.347178	1.13722	0.913928	1.41507
ebi-a-GCST90017050	ieu-b-4975	Osteomyelitis || id:ieu-b-4975	genus Ruminiclostridium6 id.11356	MR Egger	14	0.0432503	0.276157	0.878153	-0.498018	0.584519	1.0442	0.607734	1.79413
ebi-a-GCST90017050	ieu-b-4975	Osteomyelitis || id:ieu-b-4975	genus Ruminiclostridium6 id.11356	Weighted median	14	0.223659	0.131867	0.0898678	-0.0348003	0.482119	1.25064	0.965798	1.6195
ebi-a-GCST90017050	ieu-b-4975	Osteomyelitis || id:ieu-b-4975	genus Ruminiclostridium6 id.11356	Weighted mode	14	0.256798	0.206913	0.236502	-0.148752	0.662348	1.29278	0.861783	1.93934
ebi-a-GCST90017051	ieu-b-4975	Osteomyelitis || id:ieu-b-4975	genus Ruminiclostridium9 id.11357	Inverse variance weighted	8	0.0804575	0.146859	0.583792	-0.207387	0.368302	1.08378	0.812705	1.44528
ebi-a-GCST90017051	ieu-b-4975	Osteomyelitis || id:ieu-b-4975	genus Ruminiclostridium9 id.11357	MR Egger	8	0.583208	0.65785	0.409453	-0.706179	1.87259	1.79178	0.493526	6.50515
ebi-a-GCST90017051	ieu-b-4975	Osteomyelitis || id:ieu-b-4975	genus Ruminiclostridium9 id.11357	Weighted median	8	0.213035	0.191868	0.266862	-0.163027	0.589096	1.23743	0.849568	1.80236
ebi-a-GCST90017051	ieu-b-4975	Osteomyelitis || id:ieu-b-4975	genus Ruminiclostridium9 id.11357	Weighted mode	8	0.277542	0.26412	0.32826	-0.240134	0.795218	1.31988	0.786523	2.21492
ebi-a-GCST90017052	ieu-b-4975	Osteomyelitis || id:ieu-b-4975	genus Ruminococcaceae NK4A214 group id.11358	Inverse variance weighted	12	0.0659597	0.113243	0.560255	-0.155996	0.287916	1.06818	0.855563	1.33364
ebi-a-GCST90017052	ieu-b-4975	Osteomyelitis || id:ieu-b-4975	genus Ruminococcaceae NK4A214 group id.11358	MR Egger	12	0.143831	0.385966	0.717184	-0.612663	0.900325	1.15469	0.541906	2.4604
ebi-a-GCST90017052	ieu-b-4975	Osteomyelitis || id:ieu-b-4975	genus Ruminococcaceae NK4A214 group id.11358	Weighted median	12	0.148448	0.151179	0.326132	-0.147863	0.44476	1.16003	0.862549	1.56012
ebi-a-GCST90017052	ieu-b-4975	Osteomyelitis || id:ieu-b-4975	genus Ruminococcaceae NK4A214 group id.11358	Weighted mode	12	0.235938	0.221203	0.308998	-0.19762	0.669497	1.2661	0.820681	1.95325
ebi-a-GCST90017053	ieu-b-4975	Osteomyelitis || id:ieu-b-4975	genus Ruminococcaceae UCG002 id.11360	Inverse variance weighted	22	0.0672462	0.0817151	0.410545	-0.0929154	0.227408	1.06956	0.911271	1.25534
ebi-a-GCST90017053	ieu-b-4975	Osteomyelitis || id:ieu-b-4975	genus Ruminococcaceae UCG002 id.11360	MR Egger	22	0.301347	0.219099	0.184222	-0.128088	0.730782	1.35168	0.879776	2.0767
ebi-a-GCST90017053	ieu-b-4975	Osteomyelitis || id:ieu-b-4975	genus Ruminococcaceae UCG002 id.11360	Weighted median	22	0.127274	0.119602	0.287263	-0.107146	0.361694	1.13573	0.898394	1.43576
ebi-a-GCST90017053	ieu-b-4975	Osteomyelitis || id:ieu-b-4975	genus Ruminococcaceae UCG002 id.11360	Weighted mode	22	0.193569	0.213194	0.374208	-0.224292	0.61143	1.21357	0.799082	1.84307
ebi-a-GCST90017054	ieu-b-4975	Osteomyelitis || id:ieu-b-4975	genus Ruminococcaceae UCG003 id.11361	Inverse variance weighted	11	0.0877842	0.111372	0.430574	-0.130504	0.306072	1.09175	0.877653	1.35808
ebi-a-GCST90017054	ieu-b-4975	Osteomyelitis || id:ieu-b-4975	genus Ruminococcaceae UCG003 id.11361	MR Egger	11	-0.423202	0.365206	0.276359	-1.13901	0.292602	0.654946	0.320137	1.33991
ebi-a-GCST90017054	ieu-b-4975	Osteomyelitis || id:ieu-b-4975	genus Ruminococcaceae UCG003 id.11361	Weighted median	11	0.121931	0.149742	0.415488	-0.171563	0.415425	1.12968	0.842347	1.51501
ebi-a-GCST90017054	ieu-b-4975	Osteomyelitis || id:ieu-b-4975	genus Ruminococcaceae UCG003 id.11361	Weighted mode	11	-0.170108	0.261545	0.530093	-0.682737	0.34252	0.843573	0.505232	1.40849
ebi-a-GCST90017055	ieu-b-4975	Osteomyelitis || id:ieu-b-4975	genus Ruminococcaceae UCG004 id.11362	Inverse variance weighted	8	-0.02462	0.116852	0.833125	-0.253649	0.204409	0.975681	0.775964	1.2268
ebi-a-GCST90017055	ieu-b-4975	Osteomyelitis || id:ieu-b-4975	genus Ruminococcaceae UCG004 id.11362	MR Egger	8	-0.795081	0.524207	0.180124	-1.82253	0.232364	0.451544	0.161617	1.26158
ebi-a-GCST90017055	ieu-b-4975	Osteomyelitis || id:ieu-b-4975	genus Ruminococcaceae UCG004 id.11362	Weighted median	8	-0.0342155	0.159086	0.829708	-0.346023	0.277592	0.966363	0.707496	1.31995
ebi-a-GCST90017055	ieu-b-4975	Osteomyelitis || id:ieu-b-4975	genus Ruminococcaceae UCG004 id.11362	Weighted mode	8	-0.0815257	0.276685	0.776807	-0.623829	0.460778	0.921709	0.535889	1.58531
ebi-a-GCST90017056	ieu-b-4975	Osteomyelitis || id:ieu-b-4975	genus Ruminococcaceae UCG005 id.11363	Inverse variance weighted	14	0.0484538	0.106924	0.650433	-0.161117	0.258025	1.04965	0.851192	1.29437
ebi-a-GCST90017056	ieu-b-4975	Osteomyelitis || id:ieu-b-4975	genus Ruminococcaceae UCG005 id.11363	MR Egger	14	-0.00530697	0.314834	0.986828	-0.622382	0.611768	0.994707	0.536665	1.84369
ebi-a-GCST90017056	ieu-b-4975	Osteomyelitis || id:ieu-b-4975	genus Ruminococcaceae UCG005 id.11363	Weighted median	14	0.0245978	0.140739	0.861256	-0.25125	0.300446	1.0249	0.777828	1.35046
ebi-a-GCST90017056	ieu-b-4975	Osteomyelitis || id:ieu-b-4975	genus Ruminococcaceae UCG005 id.11363	Weighted mode	14	0.0253792	0.198914	0.900427	-0.364492	0.41525	1.0257	0.694549	1.51475
ebi-a-GCST90017057	ieu-b-4975	Osteomyelitis || id:ieu-b-4975	genus Ruminococcaceae UCG009 id.11366	Inverse variance weighted	12	0.0227416	0.0819104	0.781289	-0.137803	0.183286	1.023	0.871271	1.20116
ebi-a-GCST90017057	ieu-b-4975	Osteomyelitis || id:ieu-b-4975	genus Ruminococcaceae UCG009 id.11366	MR Egger	12	0.227736	0.358102	0.539089	-0.474144	0.929616	1.25575	0.622418	2.53354
ebi-a-GCST90017057	ieu-b-4975	Osteomyelitis || id:ieu-b-4975	genus Ruminococcaceae UCG009 id.11366	Weighted median	12	0.0518976	0.112554	0.644734	-0.168709	0.272504	1.05327	0.844755	1.31325
ebi-a-GCST90017057	ieu-b-4975	Osteomyelitis || id:ieu-b-4975	genus Ruminococcaceae UCG009 id.11366	Weighted mode	12	0.10483	0.199545	0.609769	-0.286278	0.495939	1.11052	0.751053	1.64204
ebi-a-GCST90017058	ieu-b-4975	Osteomyelitis || id:ieu-b-4975	genus Ruminococcaceae UCG010 id.11367	Inverse variance weighted	5	0.0037431	0.152813	0.980458	-0.295771	0.303257	1.00375	0.743958	1.35426
ebi-a-GCST90017058	ieu-b-4975	Osteomyelitis || id:ieu-b-4975	genus Ruminococcaceae UCG010 id.11367	MR Egger	5	0.139399	0.467272	0.784923	-0.776453	1.05525	1.14958	0.460035	2.8727
ebi-a-GCST90017058	ieu-b-4975	Osteomyelitis || id:ieu-b-4975	genus Ruminococcaceae UCG010 id.11367	Weighted median	5	0.0973286	0.206261	0.637019	-0.306943	0.5016	1.10222	0.735693	1.65136
ebi-a-GCST90017058	ieu-b-4975	Osteomyelitis || id:ieu-b-4975	genus Ruminococcaceae UCG010 id.11367	Weighted mode	5	0.113602	0.253522	0.677284	-0.383302	0.610505	1.12031	0.681607	1.84136
ebi-a-GCST90017059	ieu-b-4975	Osteomyelitis || id:ieu-b-4975	genus Ruminococcaceae UCG011 id.11368	Inverse variance weighted	8	0.0598722	0.0673349	0.373912	-0.0721042	0.191849	1.0617	0.930434	1.21149
ebi-a-GCST90017059	ieu-b-4975	Osteomyelitis || id:ieu-b-4975	genus Ruminococcaceae UCG011 id.11368	MR Egger	8	0.272151	0.348425	0.464444	-0.410762	0.955065	1.31279	0.663145	2.59884
ebi-a-GCST90017059	ieu-b-4975	Osteomyelitis || id:ieu-b-4975	genus Ruminococcaceae UCG011 id.11368	Weighted median	8	0.057538	0.0848221	0.497558	-0.108713	0.223789	1.05923	0.896987	1.25081
ebi-a-GCST90017059	ieu-b-4975	Osteomyelitis || id:ieu-b-4975	genus Ruminococcaceae UCG011 id.11368	Weighted mode	8	0.0574531	0.138588	0.690874	-0.21418	0.329086	1.05914	0.807203	1.3897
ebi-a-GCST90017060	ieu-b-4975	Osteomyelitis || id:ieu-b-4975	genus Ruminococcaceae UCG013 id.11370	Inverse variance weighted	11	-0.0819804	0.11341	0.46976	-0.304263	0.140303	0.92129	0.737667	1.15062
ebi-a-GCST90017060	ieu-b-4975	Osteomyelitis || id:ieu-b-4975	genus Ruminococcaceae UCG013 id.11370	MR Egger	11	-0.0654081	0.300765	0.832691	-0.654908	0.524092	0.936685	0.51949	1.68892
ebi-a-GCST90017060	ieu-b-4975	Osteomyelitis || id:ieu-b-4975	genus Ruminococcaceae UCG013 id.11370	Weighted median	11	-0.0816162	0.146238	0.576772	-0.368242	0.20501	0.921626	0.691949	1.22754
ebi-a-GCST90017060	ieu-b-4975	Osteomyelitis || id:ieu-b-4975	genus Ruminococcaceae UCG013 id.11370	Weighted mode	11	-0.104503	0.21424	0.636219	-0.524412	0.315407	0.900772	0.591903	1.37082
ebi-a-GCST90017061	ieu-b-4975	Osteomyelitis || id:ieu-b-4975	genus Ruminococcaceae UCG014 id.11371	Inverse variance weighted	11	0.0294655	0.108358	0.785677	-0.182915	0.241846	1.0299	0.832839	1.2736
ebi-a-GCST90017061	ieu-b-4975	Osteomyelitis || id:ieu-b-4975	genus Ruminococcaceae UCG014 id.11371	MR Egger	11	-0.341818	0.296988	0.279412	-0.923915	0.240278	0.710477	0.396962	1.2716
ebi-a-GCST90017061	ieu-b-4975	Osteomyelitis || id:ieu-b-4975	genus Ruminococcaceae UCG014 id.11371	Weighted median	11	0.00529504	0.139475	0.969716	-0.268076	0.278666	1.00531	0.764849	1.32137
ebi-a-GCST90017061	ieu-b-4975	Osteomyelitis || id:ieu-b-4975	genus Ruminococcaceae UCG014 id.11371	Weighted mode	11	0.000887485	0.207223	0.996667	-0.40527	0.407045	1.00089	0.666797	1.50237
ebi-a-GCST90017062	ieu-b-4975	Osteomyelitis || id:ieu-b-4975	genus Ruminococcus1 id.11373	Inverse variance weighted	10	0.032067	0.120182	0.789607	-0.203489	0.267623	1.03259	0.815879	1.30685
ebi-a-GCST90017062	ieu-b-4975	Osteomyelitis || id:ieu-b-4975	genus Ruminococcus1 id.11373	MR Egger	10	0.0222797	0.321246	0.94641	-0.607363	0.651923	1.02253	0.544785	1.91923
ebi-a-GCST90017062	ieu-b-4975	Osteomyelitis || id:ieu-b-4975	genus Ruminococcus1 id.11373	Weighted median	10	0.0525376	0.155065	0.734752	-0.251389	0.356464	1.05394	0.77772	1.42827
ebi-a-GCST90017062	ieu-b-4975	Osteomyelitis || id:ieu-b-4975	genus Ruminococcus1 id.11373	Weighted mode	10	0.043847	0.235732	0.856567	-0.418188	0.505882	1.04482	0.658238	1.65845
ebi-a-GCST90017063	ieu-b-4975	Osteomyelitis || id:ieu-b-4975	genus Ruminococcus2 id.11374	Inverse variance weighted	14	-0.100886	0.127193	0.427678	-0.350184	0.148412	0.904036	0.704558	1.15999
ebi-a-GCST90017063	ieu-b-4975	Osteomyelitis || id:ieu-b-4975	genus Ruminococcus2 id.11374	MR Egger	14	-0.297254	0.346229	0.407413	-0.975862	0.381355	0.742855	0.376867	1.46427
ebi-a-GCST90017063	ieu-b-4975	Osteomyelitis || id:ieu-b-4975	genus Ruminococcus2 id.11374	Weighted median	14	-0.0971768	0.15513	0.531037	-0.401231	0.206877	0.907396	0.669495	1.22983
ebi-a-GCST90017063	ieu-b-4975	Osteomyelitis || id:ieu-b-4975	genus Ruminococcus2 id.11374	Weighted mode	14	-0.146142	0.201991	0.482184	-0.542044	0.24976	0.864035	0.581558	1.28372
ebi-a-GCST90017064	ieu-b-4975	Osteomyelitis || id:ieu-b-4975	genus Ruminococcus gauvreauii group id.11342	Inverse variance weighted	11	0.0787625	0.109939	0.473732	-0.136718	0.294243	1.08195	0.872216	1.34211
ebi-a-GCST90017064	ieu-b-4975	Osteomyelitis || id:ieu-b-4975	genus Ruminococcus gauvreauii group id.11342	MR Egger	11	0.560824	0.466425	0.259891	-0.353368	1.47502	1.75212	0.702319	4.37111
ebi-a-GCST90017064	ieu-b-4975	Osteomyelitis || id:ieu-b-4975	genus Ruminococcus gauvreauii group id.11342	Weighted median	11	-0.0102485	0.143706	0.943146	-0.291912	0.271415	0.989804	0.746835	1.31182
ebi-a-GCST90017064	ieu-b-4975	Osteomyelitis || id:ieu-b-4975	genus Ruminococcus gauvreauii group id.11342	Weighted mode	11	-0.0789611	0.22231	0.729828	-0.514688	0.356766	0.924076	0.597687	1.4287
ebi-a-GCST90017065	ieu-b-4975	Osteomyelitis || id:ieu-b-4975	genus Ruminococcus gnavus group id.14376	Inverse variance weighted	12	-0.0720737	0.0732482	0.325133	-0.21564	0.0714928	0.930462	0.806025	1.07411
ebi-a-GCST90017065	ieu-b-4975	Osteomyelitis || id:ieu-b-4975	genus Ruminococcus gnavus group id.14376	MR Egger	12	-0.25444	0.327392	0.455049	-0.896128	0.387248	0.775351	0.408147	1.47292
ebi-a-GCST90017065	ieu-b-4975	Osteomyelitis || id:ieu-b-4975	genus Ruminococcus gnavus group id.14376	Weighted median	12	-0.0741971	0.0971441	0.444996	-0.2646	0.116205	0.928489	0.767513	1.12323
ebi-a-GCST90017065	ieu-b-4975	Osteomyelitis || id:ieu-b-4975	genus Ruminococcus gnavus group id.14376	Weighted mode	12	-0.079533	0.146896	0.599009	-0.367448	0.208382	0.923548	0.692499	1.23168
ebi-a-GCST90017066	ieu-b-4975	Osteomyelitis || id:ieu-b-4975	genus Ruminococcus torques group id.14377	Inverse variance weighted	8	-0.0635064	0.137643	0.644523	-0.333287	0.206275	0.938468	0.716564	1.22909
ebi-a-GCST90017066	ieu-b-4975	Osteomyelitis || id:ieu-b-4975	genus Ruminococcus torques group id.14377	MR Egger	8	0.397451	0.348844	0.297997	-0.286284	1.08119	1.48803	0.75105	2.94817
ebi-a-GCST90017066	ieu-b-4975	Osteomyelitis || id:ieu-b-4975	genus Ruminococcus torques group id.14377	Weighted median	8	-0.0536507	0.191702	0.779581	-0.429386	0.322085	0.947763	0.650909	1.38
ebi-a-GCST90017066	ieu-b-4975	Osteomyelitis || id:ieu-b-4975	genus Ruminococcus torques group id.14377	Weighted mode	8	-0.0564637	0.270668	0.840694	-0.586973	0.474045	0.945101	0.556008	1.60648
ebi-a-GCST90017067	ieu-b-4975	Osteomyelitis || id:ieu-b-4975	genus Sellimonas id.14369	Inverse variance weighted	9	-0.0618843	0.0598018	0.300751	-0.179096	0.0553273	0.939992	0.836026	1.05689
ebi-a-GCST90017067	ieu-b-4975	Osteomyelitis || id:ieu-b-4975	genus Sellimonas id.14369	MR Egger	9	-0.459885	0.334253	0.211271	-1.11502	0.19525	0.631356	0.327909	1.21562
ebi-a-GCST90017067	ieu-b-4975	Osteomyelitis || id:ieu-b-4975	genus Sellimonas id.14369	Weighted median	9	-0.0378809	0.0776446	0.625638	-0.190064	0.114302	0.962828	0.826906	1.12109
ebi-a-GCST90017067	ieu-b-4975	Osteomyelitis || id:ieu-b-4975	genus Sellimonas id.14369	Weighted mode	9	0.00886838	0.117591	0.941734	-0.221609	0.239346	1.00891	0.801228	1.27042
ebi-a-GCST90017068	ieu-b-4975	Osteomyelitis || id:ieu-b-4975	genus Senegalimassilia id.11160	Inverse variance weighted	4	0.0993827	0.183183	0.587452	-0.259656	0.458421	1.10449	0.771317	1.58158
ebi-a-GCST90017068	ieu-b-4975	Osteomyelitis || id:ieu-b-4975	genus Senegalimassilia id.11160	MR Egger	4	0.486248	0.656442	0.536015	-0.800377	1.77287	1.6262	0.449159	5.88775
ebi-a-GCST90017068	ieu-b-4975	Osteomyelitis || id:ieu-b-4975	genus Senegalimassilia id.11160	Weighted median	4	0.247147	0.166187	0.136972	-0.0785793	0.572874	1.28037	0.924429	1.77336
ebi-a-GCST90017068	ieu-b-4975	Osteomyelitis || id:ieu-b-4975	genus Senegalimassilia id.11160	Weighted mode	4	0.263607	0.18342	0.246216	-0.095895	0.623109	1.30162	0.908559	1.86472
ebi-a-GCST90017069	ieu-b-4975	Osteomyelitis || id:ieu-b-4975	genus Slackia id.825	Inverse variance weighted	6	-0.0282049	0.130294	0.82862	-0.283581	0.227171	0.972189	0.753082	1.25504
ebi-a-GCST90017069	ieu-b-4975	Osteomyelitis || id:ieu-b-4975	genus Slackia id.825	MR Egger	6	-0.877842	0.762641	0.313834	-2.37262	0.616934	0.415679	0.0932363	1.85324
ebi-a-GCST90017069	ieu-b-4975	Osteomyelitis || id:ieu-b-4975	genus Slackia id.825	Weighted median	6	-0.1965	0.127523	0.123344	-0.446446	0.0534465	0.821602	0.639899	1.0549
ebi-a-GCST90017069	ieu-b-4975	Osteomyelitis || id:ieu-b-4975	genus Slackia id.825	Weighted mode	6	-0.21268	0.200738	0.337852	-0.606127	0.180767	0.808415	0.545459	1.19814
ebi-a-GCST90017070	ieu-b-4975	Osteomyelitis || id:ieu-b-4975	genus Streptococcus id.1853	Inverse variance weighted	14	0.164649	0.109348	0.132137	-0.049674	0.378972	1.17898	0.95154	1.46078
ebi-a-GCST90017070	ieu-b-4975	Osteomyelitis || id:ieu-b-4975	genus Streptococcus id.1853	MR Egger	14	0.403939	0.406147	0.339581	-0.39211	1.19999	1.49771	0.67563	3.32008
ebi-a-GCST90017070	ieu-b-4975	Osteomyelitis || id:ieu-b-4975	genus Streptococcus id.1853	Weighted median	14	0.184192	0.146936	0.210004	-0.103802	0.472187	1.20225	0.901404	1.6035
ebi-a-GCST90017070	ieu-b-4975	Osteomyelitis || id:ieu-b-4975	genus Streptococcus id.1853	Weighted mode	14	0.179238	0.235691	0.460538	-0.282715	0.641192	1.19631	0.753734	1.89874
ebi-a-GCST90017071	ieu-b-4975	Osteomyelitis || id:ieu-b-4975	genus Subdoligranulum id.2070	Inverse variance weighted	10	0.0750761	0.132728	0.571638	-0.18507	0.335222	1.07797	0.831046	1.39825
ebi-a-GCST90017071	ieu-b-4975	Osteomyelitis || id:ieu-b-4975	genus Subdoligranulum id.2070	MR Egger	10	-0.17288	0.346641	0.631391	-0.852297	0.506536	0.841238	0.426434	1.65953
ebi-a-GCST90017071	ieu-b-4975	Osteomyelitis || id:ieu-b-4975	genus Subdoligranulum id.2070	Weighted median	10	0.103075	0.183706	0.574739	-0.256989	0.46314	1.10857	0.773376	1.58906
ebi-a-GCST90017071	ieu-b-4975	Osteomyelitis || id:ieu-b-4975	genus Subdoligranulum id.2070	Weighted mode	10	0.173603	0.26072	0.522199	-0.337408	0.684614	1.18958	0.713618	1.98301
ebi-a-GCST90017072	ieu-b-4975	Osteomyelitis || id:ieu-b-4975	genus Sutterella id.2896	Inverse variance weighted	12	-0.121184	0.117859	0.303852	-0.352187	0.10982	0.885871	0.703148	1.11608
ebi-a-GCST90017072	ieu-b-4975	Osteomyelitis || id:ieu-b-4975	genus Sutterella id.2896	MR Egger	12	-0.618158	0.559277	0.294921	-1.71434	0.478025	0.538936	0.180082	1.61289
ebi-a-GCST90017072	ieu-b-4975	Osteomyelitis || id:ieu-b-4975	genus Sutterella id.2896	Weighted median	12	-0.146785	0.148263	0.322159	-0.437381	0.143811	0.86348	0.645726	1.15467
ebi-a-GCST90017072	ieu-b-4975	Osteomyelitis || id:ieu-b-4975	genus Sutterella id.2896	Weighted mode	12	-0.211931	0.232829	0.382207	-0.668275	0.244414	0.809021	0.512592	1.27687
ebi-a-GCST90017073	ieu-b-4975	Osteomyelitis || id:ieu-b-4975	genus Terrisporobacter id.11348	Inverse variance weighted	5	0.0319902	0.136197	0.814301	-0.234957	0.298937	1.03251	0.790605	1.34842
ebi-a-GCST90017073	ieu-b-4975	Osteomyelitis || id:ieu-b-4975	genus Terrisporobacter id.11348	MR Egger	5	0.383212	0.371119	0.377747	-0.344182	1.1106	1.46699	0.7088	3.03619
ebi-a-GCST90017073	ieu-b-4975	Osteomyelitis || id:ieu-b-4975	genus Terrisporobacter id.11348	Weighted median	5	0.000621999	0.1553	0.996804	-0.303765	0.305009	1.00062	0.738034	1.35664
ebi-a-GCST90017073	ieu-b-4975	Osteomyelitis || id:ieu-b-4975	genus Terrisporobacter id.11348	Weighted mode	5	0.00687224	0.188593	0.972678	-0.362769	0.376514	1.0069	0.695747	1.4572
ebi-a-GCST90017074	ieu-b-4975	Osteomyelitis || id:ieu-b-4975	genus Turicibacter id.2162	Inverse variance weighted	9	0.0708328	0.0996359	0.477136	-0.124454	0.266119	1.0734	0.882979	1.30489
ebi-a-GCST90017074	ieu-b-4975	Osteomyelitis || id:ieu-b-4975	genus Turicibacter id.2162	MR Egger	9	0.131143	0.475974	0.790868	-0.801766	1.06405	1.14013	0.448536	2.89809
ebi-a-GCST90017074	ieu-b-4975	Osteomyelitis || id:ieu-b-4975	genus Turicibacter id.2162	Weighted median	9	0.0323108	0.130995	0.805173	-0.224439	0.289061	1.03284	0.798964	1.33517
ebi-a-GCST90017074	ieu-b-4975	Osteomyelitis || id:ieu-b-4975	genus Turicibacter id.2162	Weighted mode	9	0.0279447	0.174141	0.876488	-0.313373	0.369262	1.02834	0.730978	1.44667
ebi-a-GCST90017075	ieu-b-4975	Osteomyelitis || id:ieu-b-4975	genus Tyzzerella3 id.11335	Inverse variance weighted	12	0.135423	0.0644276	0.0355589	0.00914455	0.261701	1.14502	1.00919	1.29914
ebi-a-GCST90017075	ieu-b-4975	Osteomyelitis || id:ieu-b-4975	genus Tyzzerella3 id.11335	MR Egger	12	0.294964	0.348496	0.41713	-0.388089	0.978017	1.34308	0.678352	2.65918
ebi-a-GCST90017075	ieu-b-4975	Osteomyelitis || id:ieu-b-4975	genus Tyzzerella3 id.11335	Weighted median	12	0.0951742	0.0872752	0.27549	-0.0758852	0.266234	1.09985	0.926923	1.30504
ebi-a-GCST90017075	ieu-b-4975	Osteomyelitis || id:ieu-b-4975	genus Tyzzerella3 id.11335	Weighted mode	12	0.0849858	0.144768	0.569023	-0.198759	0.36873	1.0887	0.819748	1.4459
ebi-a-GCST90017076	ieu-b-4975	Osteomyelitis || id:ieu-b-4975	unknown genus id.1000000073	Inverse variance weighted	15	-0.0595602	0.0942676	0.527504	-0.244325	0.125204	0.942179	0.783233	1.13338
ebi-a-GCST90017076	ieu-b-4975	Osteomyelitis || id:ieu-b-4975	unknown genus id.1000000073	MR Egger	15	0.259702	0.258896	0.334114	-0.247734	0.767138	1.29654	0.780567	2.15359
ebi-a-GCST90017076	ieu-b-4975	Osteomyelitis || id:ieu-b-4975	unknown genus id.1000000073	Weighted median	15	-0.0601118	0.119659	0.615414	-0.294643	0.174419	0.941659	0.744798	1.19055
ebi-a-GCST90017076	ieu-b-4975	Osteomyelitis || id:ieu-b-4975	unknown genus id.1000000073	Weighted mode	15	0.130966	0.206667	0.53649	-0.274101	0.536033	1.13993	0.760255	1.70921
ebi-a-GCST90017077	ieu-b-4975	Osteomyelitis || id:ieu-b-4975	unknown genus id.1000001215	Inverse variance weighted	9	0.0398088	0.0777843	0.608802	-0.112648	0.192266	1.04061	0.893465	1.21199
ebi-a-GCST90017077	ieu-b-4975	Osteomyelitis || id:ieu-b-4975	unknown genus id.1000001215	MR Egger	9	0.111533	0.216591	0.622448	-0.312987	0.536052	1.11799	0.73126	1.70924
ebi-a-GCST90017077	ieu-b-4975	Osteomyelitis || id:ieu-b-4975	unknown genus id.1000001215	Weighted median	9	-0.0181976	0.101014	0.857036	-0.216186	0.179791	0.981967	0.805586	1.19697
ebi-a-GCST90017077	ieu-b-4975	Osteomyelitis || id:ieu-b-4975	unknown genus id.1000001215	Weighted mode	9	-0.0653249	0.155008	0.684537	-0.369141	0.238491	0.936763	0.691328	1.26933
ebi-a-GCST90017078	ieu-b-4975	Osteomyelitis || id:ieu-b-4975	unknown genus id.1000005472	Inverse variance weighted	11	-0.0129412	0.115267	0.910608	-0.238864	0.212981	0.987142	0.787522	1.23736
ebi-a-GCST90017078	ieu-b-4975	Osteomyelitis || id:ieu-b-4975	unknown genus id.1000005472	MR Egger	11	-0.383067	0.341104	0.290493	-1.05163	0.285498	0.681767	0.349367	1.33042
ebi-a-GCST90017078	ieu-b-4975	Osteomyelitis || id:ieu-b-4975	unknown genus id.1000005472	Weighted median	11	-0.0958308	0.140991	0.496698	-0.372173	0.180512	0.908618	0.689235	1.19783
ebi-a-GCST90017078	ieu-b-4975	Osteomyelitis || id:ieu-b-4975	unknown genus id.1000005472	Weighted mode	11	-0.229453	0.255299	0.389908	-0.729839	0.270933	0.794969	0.481987	1.31119
ebi-a-GCST90017079	ieu-b-4975	Osteomyelitis || id:ieu-b-4975	unknown genus id.1000005479	Inverse variance weighted	6	-0.222007	0.116317	0.0563085	-0.449988	0.00597404	0.80091	0.637635	1.00599
ebi-a-GCST90017079	ieu-b-4975	Osteomyelitis || id:ieu-b-4975	unknown genus id.1000005479	MR Egger	6	-0.58788	0.472792	0.281611	-1.51455	0.338791	0.555504	0.219907	1.40325
ebi-a-GCST90017079	ieu-b-4975	Osteomyelitis || id:ieu-b-4975	unknown genus id.1000005479	Weighted median	6	-0.279764	0.147453	0.0577875	-0.568772	0.00924432	0.755962	0.566221	1.00929
ebi-a-GCST90017079	ieu-b-4975	Osteomyelitis || id:ieu-b-4975	unknown genus id.1000005479	Weighted mode	6	-0.297212	0.247434	0.283474	-0.782183	0.187759	0.742887	0.457406	1.20654
ebi-a-GCST90017080	ieu-b-4975	Osteomyelitis || id:ieu-b-4975	unknown genus id.1000006162	Inverse variance weighted	13	0.0332634	0.0698189	0.633772	-0.103582	0.170108	1.03382	0.901602	1.18543
ebi-a-GCST90017080	ieu-b-4975	Osteomyelitis || id:ieu-b-4975	unknown genus id.1000006162	MR Egger	13	-0.0100679	0.299079	0.973749	-0.596263	0.576128	0.989983	0.550866	1.77914
ebi-a-GCST90017080	ieu-b-4975	Osteomyelitis || id:ieu-b-4975	unknown genus id.1000006162	Weighted median	13	-0.00399647	0.0891909	0.96426	-0.178811	0.170818	0.996012	0.836264	1.18627
ebi-a-GCST90017080	ieu-b-4975	Osteomyelitis || id:ieu-b-4975	unknown genus id.1000006162	Weighted mode	13	-0.16039	0.173184	0.372632	-0.499831	0.17905	0.851811	0.606633	1.19608
ebi-a-GCST90017081	ieu-b-4975	Osteomyelitis || id:ieu-b-4975	unknown genus id.1868	Inverse variance weighted	10	-0.119528	0.13419	0.373071	-0.382541	0.143485	0.887339	0.682126	1.15429
ebi-a-GCST90017081	ieu-b-4975	Osteomyelitis || id:ieu-b-4975	unknown genus id.1868	MR Egger	10	-0.0920031	0.406435	0.826593	-0.888616	0.70461	0.912102	0.411224	2.02306
ebi-a-GCST90017081	ieu-b-4975	Osteomyelitis || id:ieu-b-4975	unknown genus id.1868	Weighted median	10	-0.179841	0.126111	0.153851	-0.427019	0.0673356	0.835403	0.652451	1.06965
ebi-a-GCST90017081	ieu-b-4975	Osteomyelitis || id:ieu-b-4975	unknown genus id.1868	Weighted mode	10	-0.157675	0.175158	0.391472	-0.500984	0.185635	0.854128	0.605934	1.20398
ebi-a-GCST90017082	ieu-b-4975	Osteomyelitis || id:ieu-b-4975	unknown genus id.2001	Inverse variance weighted	10	0.10261	0.0985593	0.29783	-0.0905664	0.295786	1.10806	0.913414	1.34418
ebi-a-GCST90017082	ieu-b-4975	Osteomyelitis || id:ieu-b-4975	unknown genus id.2001	MR Egger	10	0.0458547	0.33244	0.893701	-0.605728	0.697438	1.04692	0.545677	2.0086
ebi-a-GCST90017082	ieu-b-4975	Osteomyelitis || id:ieu-b-4975	unknown genus id.2001	Weighted median	10	0.0161977	0.132567	0.902752	-0.243633	0.276028	1.01633	0.783775	1.31789
ebi-a-GCST90017082	ieu-b-4975	Osteomyelitis || id:ieu-b-4975	unknown genus id.2001	Weighted mode	10	-0.0729238	0.246242	0.773838	-0.555558	0.40971	0.929672	0.573752	1.50638
ebi-a-GCST90017083	ieu-b-4975	Osteomyelitis || id:ieu-b-4975	unknown genus id.2041	Inverse variance weighted	12	0.0280947	0.0797987	0.724786	-0.128311	0.1845	1.02849	0.87958	1.20262
ebi-a-GCST90017083	ieu-b-4975	Osteomyelitis || id:ieu-b-4975	unknown genus id.2041	MR Egger	12	0.149146	0.238211	0.545268	-0.317747	0.616039	1.16084	0.727787	1.85158
ebi-a-GCST90017083	ieu-b-4975	Osteomyelitis || id:ieu-b-4975	unknown genus id.2041	Weighted median	12	0.0884254	0.104891	0.399214	-0.11716	0.294011	1.09245	0.889443	1.3418
ebi-a-GCST90017083	ieu-b-4975	Osteomyelitis || id:ieu-b-4975	unknown genus id.2041	Weighted mode	12	0.118194	0.165651	0.490391	-0.206482	0.44287	1.12546	0.813441	1.55717
ebi-a-GCST90017084	ieu-b-4975	Osteomyelitis || id:ieu-b-4975	unknown genus id.2071	Inverse variance weighted	16	-0.0511012	0.112335	0.649182	-0.271278	0.169076	0.950183	0.762405	1.18421
ebi-a-GCST90017084	ieu-b-4975	Osteomyelitis || id:ieu-b-4975	unknown genus id.2071	MR Egger	16	-0.536392	0.560301	0.354643	-1.63458	0.561798	0.584855	0.195034	1.75382
ebi-a-GCST90017084	ieu-b-4975	Osteomyelitis || id:ieu-b-4975	unknown genus id.2071	Weighted median	16	-0.143064	0.134757	0.288397	-0.407189	0.12106	0.866698	0.665518	1.12869
ebi-a-GCST90017084	ieu-b-4975	Osteomyelitis || id:ieu-b-4975	unknown genus id.2071	Weighted mode	16	-0.283684	0.236363	0.248673	-0.746954	0.179587	0.753005	0.473807	1.19672
ebi-a-GCST90017085	ieu-b-4975	Osteomyelitis || id:ieu-b-4975	unknown genus id.2755	Inverse variance weighted	12	-0.0623301	0.0856331	0.466691	-0.230171	0.105511	0.939573	0.794398	1.11128
ebi-a-GCST90017085	ieu-b-4975	Osteomyelitis || id:ieu-b-4975	unknown genus id.2755	MR Egger	12	-0.460646	0.348492	0.215665	-1.14369	0.222399	0.630876	0.318641	1.24907
ebi-a-GCST90017085	ieu-b-4975	Osteomyelitis || id:ieu-b-4975	unknown genus id.2755	Weighted median	12	-0.128693	0.116921	0.271034	-0.357857	0.100472	0.879244	0.699173	1.10569
ebi-a-GCST90017085	ieu-b-4975	Osteomyelitis || id:ieu-b-4975	unknown genus id.2755	Weighted mode	12	-0.160135	0.197368	0.43437	-0.546976	0.226707	0.852029	0.578697	1.25446
ebi-a-GCST90017086	ieu-b-4975	Osteomyelitis || id:ieu-b-4975	unknown genus id.826	Inverse variance weighted	13	0.07876	0.0952657	0.408384	-0.107961	0.265481	1.08194	0.897663	1.30406
ebi-a-GCST90017086	ieu-b-4975	Osteomyelitis || id:ieu-b-4975	unknown genus id.826	MR Egger	13	-0.126151	0.248784	0.622115	-0.613768	0.361465	0.881481	0.541307	1.43543
ebi-a-GCST90017086	ieu-b-4975	Osteomyelitis || id:ieu-b-4975	unknown genus id.826	Weighted median	13	0.00385116	0.12527	0.975475	-0.241678	0.24938	1.00386	0.785309	1.28323
ebi-a-GCST90017086	ieu-b-4975	Osteomyelitis || id:ieu-b-4975	unknown genus id.826	Weighted mode	13	-0.0454931	0.193767	0.818336	-0.425276	0.33429	0.955526	0.653589	1.39695
ebi-a-GCST90017087	ieu-b-4975	Osteomyelitis || id:ieu-b-4975	unknown genus id.959	Inverse variance weighted	9	-0.0847314	0.0997174	0.395483	-0.280177	0.110715	0.918759	0.75565	1.11708
ebi-a-GCST90017087	ieu-b-4975	Osteomyelitis || id:ieu-b-4975	unknown genus id.959	MR Egger	9	0.757646	0.563449	0.220673	-0.346715	1.86201	2.13325	0.707007	6.43664
ebi-a-GCST90017087	ieu-b-4975	Osteomyelitis || id:ieu-b-4975	unknown genus id.959	Weighted median	9	-0.0963082	0.114304	0.399473	-0.320344	0.127728	0.908184	0.725899	1.13624
ebi-a-GCST90017087	ieu-b-4975	Osteomyelitis || id:ieu-b-4975	unknown genus id.959	Weighted mode	9	-0.00758038	0.182784	0.967936	-0.365836	0.350676	0.992448	0.693616	1.42003
ebi-a-GCST90017088	ieu-b-4975	Osteomyelitis || id:ieu-b-4975	genus Veillonella id.2198	Inverse variance weighted	7	0.172818	0.121787	0.155895	-0.0658855	0.411521	1.18865	0.936238	1.50911
ebi-a-GCST90017088	ieu-b-4975	Osteomyelitis || id:ieu-b-4975	genus Veillonella id.2198	MR Egger	7	0.584529	0.571225	0.353104	-0.535073	1.70413	1.79415	0.585627	5.49661
ebi-a-GCST90017088	ieu-b-4975	Osteomyelitis || id:ieu-b-4975	genus Veillonella id.2198	Weighted median	7	0.242235	0.160644	0.13158	-0.0726268	0.557097	1.27409	0.929948	1.7456
ebi-a-GCST90017088	ieu-b-4975	Osteomyelitis || id:ieu-b-4975	genus Veillonella id.2198	Weighted mode	7	0.252675	0.241235	0.335252	-0.220145	0.725495	1.28747	0.802403	2.06575
ebi-a-GCST90017089	ieu-b-4975	Osteomyelitis || id:ieu-b-4975	genus Victivallis id.2256	Inverse variance weighted	9	0.0354002	0.0614747	0.564717	-0.0850902	0.155891	1.03603	0.918429	1.1687
ebi-a-GCST90017089	ieu-b-4975	Osteomyelitis || id:ieu-b-4975	genus Victivallis id.2256	MR Egger	9	0.264538	0.439015	0.565795	-0.595931	1.12501	1.30283	0.551049	3.08024
ebi-a-GCST90017089	ieu-b-4975	Osteomyelitis || id:ieu-b-4975	genus Victivallis id.2256	Weighted median	9	-0.00438077	0.0813744	0.957067	-0.163875	0.155113	0.995629	0.848849	1.16779
ebi-a-GCST90017089	ieu-b-4975	Osteomyelitis || id:ieu-b-4975	genus Victivallis id.2256	Weighted mode	9	-0.0093341	0.128764	0.943992	-0.261712	0.243043	0.990709	0.769733	1.27512
ebi-a-GCST90017090	ieu-b-4975	Osteomyelitis || id:ieu-b-4975	order Actinomycetales id.420	Inverse variance weighted	5	-0.00315897	0.138938	0.98186	-0.275478	0.26916	0.996846	0.759209	1.30886
ebi-a-GCST90017090	ieu-b-4975	Osteomyelitis || id:ieu-b-4975	order Actinomycetales id.420	MR Egger	5	-0.118466	0.403714	0.788314	-0.909745	0.672813	0.888282	0.402627	1.95974
ebi-a-GCST90017090	ieu-b-4975	Osteomyelitis || id:ieu-b-4975	order Actinomycetales id.420	Weighted median	5	-0.012104	0.156215	0.938239	-0.318286	0.294078	0.987969	0.727395	1.34189
ebi-a-GCST90017090	ieu-b-4975	Osteomyelitis || id:ieu-b-4975	order Actinomycetales id.420	Weighted mode	5	-0.101384	0.22592	0.676842	-0.544187	0.341419	0.903586	0.580313	1.40694
ebi-a-GCST90017091	ieu-b-4975	Osteomyelitis || id:ieu-b-4975	order Bacillales id.1674	Inverse variance weighted	9	0.0209134	0.0621108	0.736335	-0.100824	0.14265	1.02113	0.904092	1.15333
ebi-a-GCST90017091	ieu-b-4975	Osteomyelitis || id:ieu-b-4975	order Bacillales id.1674	MR Egger	9	-0.350061	0.289666	0.26609	-0.917807	0.217684	0.704645	0.399394	1.24319
ebi-a-GCST90017091	ieu-b-4975	Osteomyelitis || id:ieu-b-4975	order Bacillales id.1674	Weighted median	9	0.0649071	0.087065	0.455969	-0.10574	0.235555	1.06706	0.899658	1.26561
ebi-a-GCST90017091	ieu-b-4975	Osteomyelitis || id:ieu-b-4975	order Bacillales id.1674	Weighted mode	9	0.138459	0.126585	0.305877	-0.109647	0.386566	1.1485	0.896151	1.47192
ebi-a-GCST90017092	ieu-b-4975	Osteomyelitis || id:ieu-b-4975	order Bacteroidales id.913	Inverse variance weighted	13	0.251458	0.10919	0.0212826	0.0374451	0.465471	1.2859	1.03815	1.59276
ebi-a-GCST90017092	ieu-b-4975	Osteomyelitis || id:ieu-b-4975	order Bacteroidales id.913	MR Egger	13	-0.218006	0.233777	0.371075	-0.676208	0.240197	0.804121	0.508542	1.2715
ebi-a-GCST90017092	ieu-b-4975	Osteomyelitis || id:ieu-b-4975	order Bacteroidales id.913	Weighted median	13	0.206881	0.148315	0.163055	-0.0838173	0.497579	1.22984	0.919599	1.64473
ebi-a-GCST90017092	ieu-b-4975	Osteomyelitis || id:ieu-b-4975	order Bacteroidales id.913	Weighted mode	13	0.241218	0.198581	0.24784	-0.148001	0.630436	1.2728	0.86243	1.87843
ebi-a-GCST90017093	ieu-b-4975	Osteomyelitis || id:ieu-b-4975	order Bifidobacteriales id.432	Inverse variance weighted	12	0.012216	0.106413	0.908606	-0.196354	0.220786	1.01229	0.821722	1.24706
ebi-a-GCST90017093	ieu-b-4975	Osteomyelitis || id:ieu-b-4975	order Bifidobacteriales id.432	MR Egger	12	-0.054344	0.364293	0.88438	-0.768357	0.659669	0.947106	0.463774	1.93415
ebi-a-GCST90017093	ieu-b-4975	Osteomyelitis || id:ieu-b-4975	order Bifidobacteriales id.432	Weighted median	12	-0.0677433	0.143045	0.635799	-0.348112	0.212625	0.9345	0.70602	1.23692
ebi-a-GCST90017093	ieu-b-4975	Osteomyelitis || id:ieu-b-4975	order Bifidobacteriales id.432	Weighted mode	12	-0.0902726	0.187895	0.640326	-0.458547	0.278002	0.913682	0.632201	1.32049
ebi-a-GCST90017094	ieu-b-4975	Osteomyelitis || id:ieu-b-4975	order Burkholderiales id.2874	Inverse variance weighted	11	-0.0785143	0.12749	0.537994	-0.328394	0.171365	0.924489	0.720079	1.18692
ebi-a-GCST90017094	ieu-b-4975	Osteomyelitis || id:ieu-b-4975	order Burkholderiales id.2874	MR Egger	11	0.153515	0.439666	0.734998	-0.708231	1.01526	1.16592	0.492515	2.76008
ebi-a-GCST90017094	ieu-b-4975	Osteomyelitis || id:ieu-b-4975	order Burkholderiales id.2874	Weighted median	11	-0.0863198	0.176723	0.625233	-0.432697	0.260057	0.917301	0.648757	1.297
ebi-a-GCST90017094	ieu-b-4975	Osteomyelitis || id:ieu-b-4975	order Burkholderiales id.2874	Weighted mode	11	-0.14142	0.292476	0.639134	-0.714674	0.431833	0.868124	0.489352	1.54008
ebi-a-GCST90017095	ieu-b-4975	Osteomyelitis || id:ieu-b-4975	order Clostridiales id.1863	Inverse variance weighted	13	0.0325581	0.130722	0.803312	-0.223658	0.288774	1.03309	0.799589	1.33479
ebi-a-GCST90017095	ieu-b-4975	Osteomyelitis || id:ieu-b-4975	order Clostridiales id.1863	MR Egger	13	0.0580879	0.30328	0.851598	-0.536341	0.652517	1.05981	0.584884	1.92037
ebi-a-GCST90017095	ieu-b-4975	Osteomyelitis || id:ieu-b-4975	order Clostridiales id.1863	Weighted median	13	0.186512	0.170191	0.273122	-0.147062	0.520086	1.20504	0.863241	1.68217
ebi-a-GCST90017095	ieu-b-4975	Osteomyelitis || id:ieu-b-4975	order Clostridiales id.1863	Weighted mode	13	0.314487	0.193045	0.129246	-0.0638813	0.692856	1.36956	0.938116	1.99942
ebi-a-GCST90017096	ieu-b-4975	Osteomyelitis || id:ieu-b-4975	order Coriobacteriales id.810	Inverse variance weighted	13	0.0246365	0.132601	0.852607	-0.235262	0.284535	1.02494	0.790364	1.32914
ebi-a-GCST90017096	ieu-b-4975	Osteomyelitis || id:ieu-b-4975	order Coriobacteriales id.810	MR Egger	13	-0.656064	0.507376	0.22249	-1.65052	0.338393	0.51889	0.19195	1.40269
ebi-a-GCST90017096	ieu-b-4975	Osteomyelitis || id:ieu-b-4975	order Coriobacteriales id.810	Weighted median	13	-0.0887114	0.167074	0.59544	-0.416177	0.238754	0.91511	0.659563	1.26967
ebi-a-GCST90017096	ieu-b-4975	Osteomyelitis || id:ieu-b-4975	order Coriobacteriales id.810	Weighted mode	13	-0.148902	0.28082	0.605618	-0.69931	0.401506	0.861653	0.496928	1.49407
ebi-a-GCST90017097	ieu-b-4975	Osteomyelitis || id:ieu-b-4975	order Desulfovibrionales id.3156	Inverse variance weighted	12	-0.160558	0.105971	0.129745	-0.368262	0.0471458	0.851668	0.691936	1.04827
ebi-a-GCST90017097	ieu-b-4975	Osteomyelitis || id:ieu-b-4975	order Desulfovibrionales id.3156	MR Egger	12	0.133691	0.281419	0.644948	-0.417889	0.685272	1.14304	0.658435	1.98431
ebi-a-GCST90017097	ieu-b-4975	Osteomyelitis || id:ieu-b-4975	order Desulfovibrionales id.3156	Weighted median	12	-0.196538	0.145749	0.177507	-0.482205	0.0891297	0.82157	0.617421	1.09322
ebi-a-GCST90017097	ieu-b-4975	Osteomyelitis || id:ieu-b-4975	order Desulfovibrionales id.3156	Weighted mode	12	-0.36835	0.218998	0.12071	-0.797587	0.0608862	0.691875	0.450415	1.06278
ebi-a-GCST90017098	ieu-b-4975	Osteomyelitis || id:ieu-b-4975	order Enterobacteriales id.3468	Inverse variance weighted	6	0.260049	0.213637	0.223511	-0.158681	0.678778	1.29699	0.853269	1.97147
ebi-a-GCST90017098	ieu-b-4975	Osteomyelitis || id:ieu-b-4975	order Enterobacteriales id.3468	MR Egger	6	-0.0458527	1.40358	0.975504	-2.79687	2.70517	0.955183	0.0610006	14.9568
ebi-a-GCST90017098	ieu-b-4975	Osteomyelitis || id:ieu-b-4975	order Enterobacteriales id.3468	Weighted median	6	0.321614	0.224819	0.152559	-0.11903	0.762259	1.37935	0.887781	2.14311
ebi-a-GCST90017098	ieu-b-4975	Osteomyelitis || id:ieu-b-4975	order Enterobacteriales id.3468	Weighted mode	6	0.552527	0.3912	0.216942	-0.214225	1.31928	1.73764	0.807167	3.74072
ebi-a-GCST90017099	ieu-b-4975	Osteomyelitis || id:ieu-b-4975	order Erysipelotrichales id.2148	Inverse variance weighted	13	0.193429	0.11833	0.102122	-0.0384981	0.425355	1.2134	0.962233	1.53013
ebi-a-GCST90017099	ieu-b-4975	Osteomyelitis || id:ieu-b-4975	order Erysipelotrichales id.2148	MR Egger	13	-0.34656	0.503331	0.505379	-1.33309	0.639969	0.707116	0.263661	1.89642
ebi-a-GCST90017099	ieu-b-4975	Osteomyelitis || id:ieu-b-4975	order Erysipelotrichales id.2148	Weighted median	13	0.0854641	0.156327	0.584584	-0.220937	0.391865	1.08922	0.801767	1.47974
ebi-a-GCST90017099	ieu-b-4975	Osteomyelitis || id:ieu-b-4975	order Erysipelotrichales id.2148	Weighted mode	13	0.0519382	0.25264	0.840564	-0.443237	0.547113	1.05331	0.641955	1.72826
ebi-a-GCST90017100	ieu-b-4975	Osteomyelitis || id:ieu-b-4975	order Gastranaerophilales id.1591	Inverse variance weighted	9	0.0398088	0.0777843	0.608802	-0.112648	0.192266	1.04061	0.893465	1.21199
ebi-a-GCST90017100	ieu-b-4975	Osteomyelitis || id:ieu-b-4975	order Gastranaerophilales id.1591	MR Egger	9	0.111533	0.216591	0.622448	-0.312987	0.536052	1.11799	0.73126	1.70924
ebi-a-GCST90017100	ieu-b-4975	Osteomyelitis || id:ieu-b-4975	order Gastranaerophilales id.1591	Weighted median	9	-0.0181976	0.100785	0.856714	-0.215736	0.179341	0.981967	0.805948	1.19643
ebi-a-GCST90017100	ieu-b-4975	Osteomyelitis || id:ieu-b-4975	order Gastranaerophilales id.1591	Weighted mode	9	-0.0653249	0.16395	0.700725	-0.386666	0.256016	0.936763	0.679318	1.29177
ebi-a-GCST90017101	ieu-b-4975	Osteomyelitis || id:ieu-b-4975	order Lactobacillales id.1800	Inverse variance weighted	13	0.227651	0.118611	0.0549454	-0.00482651	0.460128	1.25565	0.995185	1.58428
ebi-a-GCST90017101	ieu-b-4975	Osteomyelitis || id:ieu-b-4975	order Lactobacillales id.1800	MR Egger	13	-0.166844	0.270936	0.550554	-0.697879	0.364192	0.846332	0.49764	1.43935
ebi-a-GCST90017101	ieu-b-4975	Osteomyelitis || id:ieu-b-4975	order Lactobacillales id.1800	Weighted median	13	0.142405	0.154099	0.35543	-0.15963	0.444439	1.15304	0.852459	1.55962
ebi-a-GCST90017101	ieu-b-4975	Osteomyelitis || id:ieu-b-4975	order Lactobacillales id.1800	Weighted mode	13	0.0392798	0.222421	0.862767	-0.396666	0.475225	1.04006	0.672559	1.60838
ebi-a-GCST90017102	ieu-b-4975	Osteomyelitis || id:ieu-b-4975	order Methanobacteriales id.120	Inverse variance weighted	10	-0.0343804	0.0799793	0.667293	-0.19114	0.122379	0.966204	0.826017	1.13018
ebi-a-GCST90017102	ieu-b-4975	Osteomyelitis || id:ieu-b-4975	order Methanobacteriales id.120	MR Egger	10	0.186285	0.345812	0.604763	-0.491506	0.864077	1.20477	0.611704	2.37281
ebi-a-GCST90017102	ieu-b-4975	Osteomyelitis || id:ieu-b-4975	order Methanobacteriales id.120	Weighted median	10	-0.152817	0.0841093	0.0692346	-0.317671	0.0120372	0.858287	0.727842	1.01211
ebi-a-GCST90017102	ieu-b-4975	Osteomyelitis || id:ieu-b-4975	order Methanobacteriales id.120	Weighted mode	10	-0.209154	0.144362	0.181317	-0.492103	0.0737947	0.81127	0.611339	1.07659
ebi-a-GCST90017103	ieu-b-4975	Osteomyelitis || id:ieu-b-4975	order Mollicutes RF9 id.11579	Inverse variance weighted	11	-0.0129412	0.115267	0.910608	-0.238864	0.212981	0.987142	0.787522	1.23736
ebi-a-GCST90017103	ieu-b-4975	Osteomyelitis || id:ieu-b-4975	order Mollicutes RF9 id.11579	MR Egger	11	-0.383067	0.341104	0.290493	-1.05163	0.285498	0.681767	0.349367	1.33042
ebi-a-GCST90017103	ieu-b-4975	Osteomyelitis || id:ieu-b-4975	order Mollicutes RF9 id.11579	Weighted median	11	-0.0958308	0.143684	0.504802	-0.377452	0.185791	0.908618	0.685606	1.20417
ebi-a-GCST90017103	ieu-b-4975	Osteomyelitis || id:ieu-b-4975	order Mollicutes RF9 id.11579	Weighted mode	11	-0.229453	0.242746	0.366816	-0.705235	0.246329	0.794969	0.493993	1.27932
ebi-a-GCST90017104	ieu-b-4975	Osteomyelitis || id:ieu-b-4975	order NB1n id.3953	Inverse variance weighted	13	0.0332634	0.0698189	0.633772	-0.103582	0.170108	1.03382	0.901602	1.18543
ebi-a-GCST90017104	ieu-b-4975	Osteomyelitis || id:ieu-b-4975	order NB1n id.3953	MR Egger	13	-0.0100679	0.299079	0.973749	-0.596263	0.576128	0.989983	0.550866	1.77914
ebi-a-GCST90017104	ieu-b-4975	Osteomyelitis || id:ieu-b-4975	order NB1n id.3953	Weighted median	13	-0.00399647	0.0908969	0.964931	-0.182154	0.174161	0.996012	0.833473	1.19025
ebi-a-GCST90017104	ieu-b-4975	Osteomyelitis || id:ieu-b-4975	order NB1n id.3953	Weighted mode	13	-0.16039	0.17069	0.365923	-0.494942	0.174162	0.851811	0.609606	1.19025
ebi-a-GCST90017105	ieu-b-4975	Osteomyelitis || id:ieu-b-4975	order Pasteurellales id.3688	Inverse variance weighted	14	-0.0246118	0.0724735	0.73416	-0.16666	0.117436	0.975689	0.846488	1.12461
ebi-a-GCST90017105	ieu-b-4975	Osteomyelitis || id:ieu-b-4975	order Pasteurellales id.3688	MR Egger	14	0.0294393	0.165503	0.861787	-0.294947	0.353826	1.02988	0.744571	1.42451
ebi-a-GCST90017105	ieu-b-4975	Osteomyelitis || id:ieu-b-4975	order Pasteurellales id.3688	Weighted median	14	-0.0201027	0.0964459	0.834889	-0.209137	0.168931	0.980098	0.811284	1.18404
ebi-a-GCST90017105	ieu-b-4975	Osteomyelitis || id:ieu-b-4975	order Pasteurellales id.3688	Weighted mode	14	-0.0441026	0.142905	0.762504	-0.324196	0.235991	0.956856	0.723108	1.26616
ebi-a-GCST90017106	ieu-b-4975	Osteomyelitis || id:ieu-b-4975	order Rhodospirillales id.2667	Inverse variance weighted	13	-0.0192996	0.0822509	0.814486	-0.180511	0.141912	0.980885	0.834843	1.15248
ebi-a-GCST90017106	ieu-b-4975	Osteomyelitis || id:ieu-b-4975	order Rhodospirillales id.2667	MR Egger	13	-0.191497	0.404823	0.645433	-0.984951	0.601956	0.825722	0.373458	1.82569
ebi-a-GCST90017106	ieu-b-4975	Osteomyelitis || id:ieu-b-4975	order Rhodospirillales id.2667	Weighted median	13	-0.101981	0.112753	0.365752	-0.322977	0.119016	0.903047	0.72399	1.12639
ebi-a-GCST90017106	ieu-b-4975	Osteomyelitis || id:ieu-b-4975	order Rhodospirillales id.2667	Weighted mode	13	-0.161199	0.175641	0.376814	-0.505457	0.183058	0.851122	0.60323	1.20088
ebi-a-GCST90017107	ieu-b-4975	Osteomyelitis || id:ieu-b-4975	order Selenomonadales id.2165	Inverse variance weighted	11	-0.0492925	0.218217	0.821289	-0.476998	0.378413	0.951903	0.620644	1.45997
ebi-a-GCST90017107	ieu-b-4975	Osteomyelitis || id:ieu-b-4975	order Selenomonadales id.2165	MR Egger	11	0.249122	0.694477	0.728076	-1.11205	1.6103	1.2829	0.328883	5.00429
ebi-a-GCST90017107	ieu-b-4975	Osteomyelitis || id:ieu-b-4975	order Selenomonadales id.2165	Weighted median	11	0.0893762	0.177402	0.614399	-0.258333	0.437085	1.09349	0.772338	1.54819
ebi-a-GCST90017107	ieu-b-4975	Osteomyelitis || id:ieu-b-4975	order Selenomonadales id.2165	Weighted mode	11	0.0817618	0.200129	0.691484	-0.31049	0.474014	1.0852	0.733087	1.60643
ebi-a-GCST90017108	ieu-b-4975	Osteomyelitis || id:ieu-b-4975	order Verrucomicrobiales id.4030	Inverse variance weighted	11	-0.141366	0.0992202	0.154223	-0.335838	0.0531054	0.868171	0.714739	1.05454
ebi-a-GCST90017108	ieu-b-4975	Osteomyelitis || id:ieu-b-4975	order Verrucomicrobiales id.4030	MR Egger	11	0.27986	0.347302	0.441122	-0.400853	0.960573	1.32294	0.669749	2.61319
ebi-a-GCST90017108	ieu-b-4975	Osteomyelitis || id:ieu-b-4975	order Verrucomicrobiales id.4030	Weighted median	11	-0.104962	0.123551	0.395578	-0.347122	0.137198	0.900359	0.706719	1.14706
ebi-a-GCST90017108	ieu-b-4975	Osteomyelitis || id:ieu-b-4975	order Verrucomicrobiales id.4030	Weighted mode	11	-0.044097	0.211017	0.838664	-0.45769	0.369496	0.956861	0.632743	1.44701
ebi-a-GCST90017109	ieu-b-4975	Osteomyelitis || id:ieu-b-4975	order Victivallales id.2254	Inverse variance weighted	8	-0.000189826	0.088585	0.99829	-0.173816	0.173437	0.99981	0.840451	1.18939
ebi-a-GCST90017109	ieu-b-4975	Osteomyelitis || id:ieu-b-4975	order Victivallales id.2254	MR Egger	8	-0.371952	0.290073	0.247059	-0.940495	0.196591	0.689387	0.390434	1.21725
ebi-a-GCST90017109	ieu-b-4975	Osteomyelitis || id:ieu-b-4975	order Victivallales id.2254	Weighted median	8	0.0166284	0.106504	0.875931	-0.19212	0.225377	1.01677	0.825208	1.2528
ebi-a-GCST90017109	ieu-b-4975	Osteomyelitis || id:ieu-b-4975	order Victivallales id.2254	Weighted mode	8	-0.16486	0.182078	0.395329	-0.521733	0.192013	0.848013	0.593491	1.21169
ebi-a-GCST90017110	ieu-b-4975	Osteomyelitis || id:ieu-b-4975	phylum Actinobacteria id.400	Inverse variance weighted	13	0.175573	0.111186	0.114317	-0.0423528	0.393498	1.19193	0.958532	1.48216
ebi-a-GCST90017110	ieu-b-4975	Osteomyelitis || id:ieu-b-4975	phylum Actinobacteria id.400	MR Egger	13	-0.205934	0.442051	0.650404	-1.07235	0.660486	0.813886	0.342202	1.93573
ebi-a-GCST90017110	ieu-b-4975	Osteomyelitis || id:ieu-b-4975	phylum Actinobacteria id.400	Weighted median	13	0.170782	0.154827	0.270006	-0.132679	0.474243	1.18623	0.875746	1.6068
ebi-a-GCST90017110	ieu-b-4975	Osteomyelitis || id:ieu-b-4975	phylum Actinobacteria id.400	Weighted mode	13	0.184295	0.246541	0.469144	-0.298925	0.667514	1.20237	0.741615	1.94939
ebi-a-GCST90017111	ieu-b-4975	Osteomyelitis || id:ieu-b-4975	phylum Bacteroidetes id.905	Inverse variance weighted	12	0.162453	0.111555	0.145319	-0.0561938	0.381101	1.17639	0.945356	1.46389
ebi-a-GCST90017111	ieu-b-4975	Osteomyelitis || id:ieu-b-4975	phylum Bacteroidetes id.905	MR Egger	12	-0.0420091	0.232311	0.860113	-0.497339	0.413321	0.958861	0.608146	1.51183
ebi-a-GCST90017111	ieu-b-4975	Osteomyelitis || id:ieu-b-4975	phylum Bacteroidetes id.905	Weighted median	12	0.129147	0.150699	0.391452	-0.166223	0.424516	1.13786	0.846858	1.52885
ebi-a-GCST90017111	ieu-b-4975	Osteomyelitis || id:ieu-b-4975	phylum Bacteroidetes id.905	Weighted mode	12	-0.0202632	0.198013	0.920334	-0.408369	0.367842	0.979941	0.664734	1.44461
ebi-a-GCST90017112	ieu-b-4975	Osteomyelitis || id:ieu-b-4975	phylum Cyanobacteria id.1500	Inverse variance weighted	7	-0.160386	0.183952	0.383269	-0.520932	0.200161	0.851815	0.593966	1.2216
ebi-a-GCST90017112	ieu-b-4975	Osteomyelitis || id:ieu-b-4975	phylum Cyanobacteria id.1500	MR Egger	7	-0.853376	0.564594	0.191064	-1.95998	0.253228	0.425975	0.140861	1.28818
ebi-a-GCST90017112	ieu-b-4975	Osteomyelitis || id:ieu-b-4975	phylum Cyanobacteria id.1500	Weighted median	7	-0.00362232	0.165639	0.982553	-0.328275	0.321031	0.996384	0.720165	1.37855
ebi-a-GCST90017112	ieu-b-4975	Osteomyelitis || id:ieu-b-4975	phylum Cyanobacteria id.1500	Weighted mode	7	0.177895	0.247981	0.500106	-0.308147	0.663937	1.1947	0.734807	1.94243
ebi-a-GCST90017113	ieu-b-4975	Osteomyelitis || id:ieu-b-4975	phylum Euryarchaeota id.55	Inverse variance weighted	12	0.0600604	0.0821063	0.464476	-0.100868	0.220989	1.0619	0.904052	1.24731
ebi-a-GCST90017113	ieu-b-4975	Osteomyelitis || id:ieu-b-4975	phylum Euryarchaeota id.55	MR Egger	12	0.281525	0.369538	0.463751	-0.44277	1.00582	1.32515	0.642255	2.73415
ebi-a-GCST90017113	ieu-b-4975	Osteomyelitis || id:ieu-b-4975	phylum Euryarchaeota id.55	Weighted median	12	-0.0275643	0.0923647	0.765376	-0.208599	0.153471	0.972812	0.811721	1.16587
ebi-a-GCST90017113	ieu-b-4975	Osteomyelitis || id:ieu-b-4975	phylum Euryarchaeota id.55	Weighted mode	12	-0.153965	0.173641	0.39422	-0.494302	0.186371	0.857302	0.609997	1.20487
ebi-a-GCST90017114	ieu-b-4975	Osteomyelitis || id:ieu-b-4975	phylum Firmicutes id.1672	Inverse variance weighted	16	0.0489511	0.103075	0.634852	-0.153075	0.250978	1.05017	0.858065	1.28528
ebi-a-GCST90017114	ieu-b-4975	Osteomyelitis || id:ieu-b-4975	phylum Firmicutes id.1672	MR Egger	16	0.26877	0.216784	0.235426	-0.156126	0.693667	1.30835	0.855451	2.00104
ebi-a-GCST90017114	ieu-b-4975	Osteomyelitis || id:ieu-b-4975	phylum Firmicutes id.1672	Weighted median	16	0.065162	0.133646	0.625854	-0.196784	0.327108	1.06733	0.821368	1.38695
ebi-a-GCST90017114	ieu-b-4975	Osteomyelitis || id:ieu-b-4975	phylum Firmicutes id.1672	Weighted mode	16	0.188337	0.175841	0.301072	-0.156311	0.532985	1.20724	0.855293	1.70401
ebi-a-GCST90017115	ieu-b-4975	Osteomyelitis || id:ieu-b-4975	phylum Lentisphaerae id.2238	Inverse variance weighted	9	0.0101795	0.0795984	0.898239	-0.145833	0.166192	1.01023	0.864302	1.1808
ebi-a-GCST90017115	ieu-b-4975	Osteomyelitis || id:ieu-b-4975	phylum Lentisphaerae id.2238	MR Egger	9	-0.356081	0.276287	0.23842	-0.897604	0.185442	0.700416	0.407545	1.20375
ebi-a-GCST90017115	ieu-b-4975	Osteomyelitis || id:ieu-b-4975	phylum Lentisphaerae id.2238	Weighted median	9	0.0286872	0.100454	0.775204	-0.168203	0.225578	1.0291	0.845182	1.25305
ebi-a-GCST90017115	ieu-b-4975	Osteomyelitis || id:ieu-b-4975	phylum Lentisphaerae id.2238	Weighted mode	9	0.0821584	0.185425	0.669443	-0.281274	0.445591	1.08563	0.754821	1.56141
ebi-a-GCST90017116	ieu-b-4975	Osteomyelitis || id:ieu-b-4975	phylum Proteobacteria id.2375	Inverse variance weighted	12	-0.0264457	0.129006	0.837575	-0.279297	0.226405	0.973901	0.756315	1.25408
ebi-a-GCST90017116	ieu-b-4975	Osteomyelitis || id:ieu-b-4975	phylum Proteobacteria id.2375	MR Egger	12	0.272401	0.403611	0.515034	-0.518677	1.06348	1.31311	0.595308	2.89643
ebi-a-GCST90017116	ieu-b-4975	Osteomyelitis || id:ieu-b-4975	phylum Proteobacteria id.2375	Weighted median	12	-0.00803277	0.182154	0.964826	-0.365055	0.34899	0.991999	0.694158	1.41763
ebi-a-GCST90017116	ieu-b-4975	Osteomyelitis || id:ieu-b-4975	phylum Proteobacteria id.2375	Weighted mode	12	0.222415	0.333912	0.519078	-0.432051	0.876882	1.24909	0.649176	2.4034
ebi-a-GCST90017117	ieu-b-4975	Osteomyelitis || id:ieu-b-4975	phylum Tenericutes id.3919	Inverse variance weighted	12	0.0461211	0.0956576	0.629701	-0.141368	0.23361	1.0472	0.86817	1.26315
ebi-a-GCST90017117	ieu-b-4975	Osteomyelitis || id:ieu-b-4975	phylum Tenericutes id.3919	MR Egger	12	-0.316608	0.309205	0.329994	-0.922649	0.289433	0.728616	0.397465	1.33567
ebi-a-GCST90017117	ieu-b-4975	Osteomyelitis || id:ieu-b-4975	phylum Tenericutes id.3919	Weighted median	12	0.0989804	0.135453	0.464942	-0.166508	0.364469	1.10404	0.846616	1.43975
ebi-a-GCST90017117	ieu-b-4975	Osteomyelitis || id:ieu-b-4975	phylum Tenericutes id.3919	Weighted mode	12	0.136153	0.25279	0.600892	-0.359316	0.631621	1.14586	0.698154	1.88066
ebi-a-GCST90017118	ieu-b-4975	Osteomyelitis || id:ieu-b-4975	phylum Verrucomicrobia id.3982	Inverse variance weighted	12	-0.130746	0.0965133	0.175514	-0.319912	0.0584198	0.87744	0.726213	1.06016
ebi-a-GCST90017118	ieu-b-4975	Osteomyelitis || id:ieu-b-4975	phylum Verrucomicrobia id.3982	MR Egger	12	-0.132345	0.267117	0.630984	-0.655894	0.391204	0.876039	0.518978	1.47876
ebi-a-GCST90017118	ieu-b-4975	Osteomyelitis || id:ieu-b-4975	phylum Verrucomicrobia id.3982	Weighted median	12	-0.06256	0.130577	0.631863	-0.31849	0.19337	0.939357	0.727246	1.21333
ebi-a-GCST90017118	ieu-b-4975	Osteomyelitis || id:ieu-b-4975	phylum Verrucomicrobia id.3982	Weighted mode	12	0.0350324	0.196256	0.861573	-0.34963	0.419695	1.03565	0.704949	1.5215
