# Supplementary material for: Causal associations between human gut microbiota and osteomyelitis: a Mendelian randomization study
Source: Front Cell Infect Microbiol. 2024 Apr 9;14:1338989. doi: 10.3389/fcimb.2024.1338989 (PMC11035795; doi:10.3389/fcimb.2024.1338989)
Supplement: Supplementary file 3 [file DataSheet_3.xlsx]

## Sheet: Sheet1
ID	SNP	Trait
ebi-a-GCST90016910	rs4459992	thalamus volume change measurement
ebi-a-GCST90016985	rs11077359	Plateletcrit
		Platelet count
		C-reactive protein levels
ebi-a-GCST90017029	rs10928512	low density lipoprotein cholesterol measurement
	rs56791201	plasminogen activator inhibitor 1 measurement
ebi-a-GCST90017075	rs7019909	beta-1,4-galactosyltransferase 1 measurement
		body height
	rs67476743	gut microbiome measurement
